# Supplementary material for: Screening for potential endocrine disruptors in fish: evidence from structural alerts and in vitro and in vivo toxicological assays
Source: Environ Sci Eur. 2016 Nov 2;28(1):26. doi: 10.1186/s12302-016-0094-5 (PMC5093190; doi:10.1186/s12302-016-0094-5)
Supplement: Supplementary file 1 — Additional file 1. Estrogenic and androgenic endocrine activities in vitro. [file 12302_2016_94_MOESM1_ESM.zip]

Archive with 4 entries (4 files):
- SI_1 DSSTOX.xlsx
- SI_1 FDA_AndrogenReceptorBinding.xlsx
- SI_1 Test_Results.xlsx
- SI_1 UBA endocrine Text.docx
