# Supplementary material for: Screening for potential endocrine disruptors in fish: evidence from structural alerts and in vitro and in vivo toxicological assays
Source: Environ Sci Eur. 2016 Nov 2;28(1):26. doi: 10.1186/s12302-016-0094-5 (PMC5093190; doi:10.1186/s12302-016-0094-5)
Supplement: Supplementary file 1 — Additional file 1. Estrogenic and androgenic endocrine activities in vitro. [file 12302_2016_94_MOESM1_ESM.zip › SI_1 DSSTOX.xlsx]

## Sheet: DSSTOX
TestSubstance_ChemicalName	CAS	ChemicalNote	ER_RBA	LOG_ER_RBA	ActivityCategory_ER_RBA
benzylalcohol	100-51-6		0	-10000	inactive
4,4'-methylenebis(N,N-dimethylaniline)	101-61-1		0	-10000	inactive
4,4'-methylenedianiline	101-77-9		0	-10000	inactive
4-aminophenyl ether	101-80-4		0	-10000	inactive
naringin	10236-47-2	stereochem	0	-10000	inactive
4-(benzyloxyl)phenol	103-16-2		0.00036	-3.44	active weak
di-2-ethylhexyl adipate	103-23-1		0	-10000	inactive
ethyl cinnamate	103-36-6	stereochem	0	-10000	inactive
4-dodecylphenol	104-43-8		0.0186	-1.73	active medium
n-butylbenzene	104-51-8		0	-10000	inactive
4-methylphenol	106-44-5		3e-05	-4.5	active weak
heptyl p-hydroxybenzoate	1085-12-7		0.00812	-2.09	active weak
phenol	108-95-2		0	-10000	inactive
hexyl alcohol	111-27-3		0	-10000	inactive
heptaldehyde	111-71-7		0	-10000	inactive
endosulfan, technical grade	115-29-7	mixture of alpha- [959-98-8] and beta-endosulfan [33213-65-9], structure shown alpha-, stereochem	0	-10000	inactive
triphenyl phosphate	115-86-6		0	-10000	inactive
quercetin	117-39-5		0	-10000	inactive
bis(2-ethylhexyl)phthalate	117-81-7		0	-5000	slight binder
bis(n-octyl) phthalate	117-84-0		0	-10000	inactive
hexachlorobenzene	118-74-1		0	-10000	inactive
4,4'-methylenebis(2,6-di-t-butylphenol)	118-82-1		0	-10000	inactive
ethyl 4-hydroxybenzoate	120-47-8		0.0006	-3.22	active weak
vanillin	121-33-5		0	-10000	inactive
simazine	122-34-9		0	-10000	inactive
6alpha-hydroxy-estradiol	1229-24-9	stereochem	0.708	-0.15	active medium
4-ethylphenol	123-07-9		6e-05	-4.17	active weak
diphenolic acid	126-00-1		0.00074	-3.13	active weak
ICI 182780	129453-61-8	stereochem	37.15	1.57	active strong
mono-methylether hexestrol	13026-26-1		9.33	0.97	active strong
4-heptyloxyphenol	13037-86-0		0.00131	-2.88	active weak
3,3',5,5'-tetrachloro-4,4'-biphenyldiol	13049-13-3		0.00056	-3.25	active weak
dimethyl phthalate	131-11-3		0	-10000	inactive
2,2'-dihydroxy-4-methoxy benzophenone	131-53-3		0	-10000	inactive
2,4-dihydroxy benzophenone	131-56-6		0.00245	-2.61	active weak
2-hydroxy-4-methoxy benzophenone	131-57-7		0	-10000	inactive
sec-butylbenzene	135-98-8		0	-10000	inactive
cinnamic acid	140-10-3	stereochem	0	-10000	inactive
4-t-octylphenol	140-66-9		0.015	-1.82	active medium
dibenzo-18-crown-6	14187-32-7		0	-10000	inactive
kepone	143-50-0	stereochem	0.013	-1.89	active medium
phenol red	143-74-8		0.00056	-3.25	active weak
dihydroxymethoxychlor olefin	14868-03-2		2.63	0.42	active strong
rutin	153-18-4	stereochem	8e-05	-4.09	active weak
doisynoestrol	15372-34-6	stereochem	0.00181	-2.74	active weak
catechin	154-23-4	(-) isomer [490-46-0], stereochem	0	-10000	inactive
carbofuran	1563-66-2		0	-10000	inactive
4-chloro-2-methyl phenol	1570-64-5		0.00021	-3.67	active weak
alachlor	15972-60-8		0	-10000	inactive
prometon	1610-18-0		0	-10000	inactive
4',6,7-trihydroxy isoflavone	17817-31-1		0	-10000	inactive
4-n-octylphenol	1806-26-4		0.0049	-2.31	active weak
1,3-dibenzyltetramethyldisiloxane	1833-27-8		0	-10000	inactive
nafoxidine	1845-11-0		0.724	-0.14	active medium
3alpha androstanediol	1852-53-5	stereochem	0.0021	-2.67	active weak
diethylstilbestrol monomethyl ether	18839-90-2	stereochem	20.42	1.31	active strong
atrazine	1912-24-9		0	-10000	inactive
4-hydroxy chalcone	20426-12-4	stereochem	0.00281	-2.55	active weak
4,4'-dichlorobiphenyl	2050-68-2		0	-10000	inactive
p,p'-methoxychlor olefin	2132-70-9		0	-5000	slight binder
chrysene	218-01-9		0	-10000	inactive
mirex	2385-85-5	stereochem	0	-10000	inactive
2,3-benzofluorene	243-17-4		0	-10000	inactive
2,2',4,4'-tetrachlorobiphenyl	2437-79-8		0	-10000	inactive
bis(2-hydroxyphenyl)methane	2467-02-9		0	-10000	inactive
nonylphenol	25154-52-3	mixture of o-, m-, p- isomers structure shown p-	0.0295	-1.53	active medium
3-deoxyestradiol	2529-64-8	stereochem	0.501	-0.3	active medium
alpha zearalanol	26538-44-3	stereochem	30.2	1.48	active strong
4'-hydroxychalcone	2657-25-2	stereochem	0.0037	-2.43	active weak
4-chloro-4'-biphenylol	28034-99-3		0.0066	-2.18	active weak
monohydroxymethoxychlor	28463-03-8		0.129	-0.89	active medium
diisononylphthalate	28553-12-0	mixture of C-9 isomers primarly methyloctyl and dimethylhepyl phthalates structure shown bis(7-methyloctyl) phthalate	0	-10000	inactive
HPTE	2971-36-0		0.2512	-0.6	active medium
aldrin	309-00-2	stereochem	0	-10000	inactive
3,3',4,4'-tetrachlorobiphenyl	32598-13-3	PCB 77	0	-5000	slight binder
o,p'-DDE	3424-82-6		0	-5000	slight binder
3-methyl-estriol	3434-79-5	stereochem	0.0224	-1.65	active medium
moxestrol	34816-55-2	stereochem	13.8	1.14	active strong
2,4'-dichlorobiphenyl	34883-43-7		0.00024	-3.61	active weak
3-hydroxy-estra-1,3,5(10)-trien-16-one	3601-97-6	stereochem	0.513	-0.29	active medium
2-hydroxy-estradiol	362-05-0	stereochem	29.51	1.47	active strong
alpha zearalenol	36455-72-8	stereochem	42.66	1.63	active strong
beta zearalanol	42422-68-4	stereochem	0.646	-0.19	active medium
6-hydroxyflavanone	4250-77-5		0.00089	-3.05	active weak
genistein	446-72-0	blank	0.436	-0.36	active medium
cineole	470-82-6	stereochem	0	-10000	inactive
coumestrol	479-13-0		0.891	-0.05	active medium
morin	480-16-0		0.00081	-3.09	active weak
taxifolin	480-18-2	stereochem	0	-10000	inactive
chrysin	480-40-0		0	-10000	inactive
naringenin	480-41-1		0.0074	-2.13	active weak
alpha epitestosterone	481-30-1	stereochem	0	-10000	inactive
3',4',7-trihydroxy isoflavone	485-63-2		0.00446	-2.35	active weak
formononetin	485-72-3		0.00104	-2.98	active weak
daidzein	486-66-8		0.022	-1.65	active medium
flavanone	487-26-3		0	-10000	inactive
baicalein	491-67-8		0.0009	-3.05	active weak
biochanin A	491-80-5		0.0043	-2.37	active weak
dexamethasone	50-02-2	stereochem, tautomers	0	-10000	inactive
nordihydroguaiaretic acid	500-38-9	stereochem	0.0309	-1.51	active medium
corticosterone	50-22-6	stereochem	0	-10000	inactive
estriol	50-27-1	stereochem	9.77	0.99	active strong
17beta estradiol (E2)	50-28-2	stereochem	100	2	active strong
p,p'-DDT	50-29-3		0	-10000	inactive
thalidomide	50-35-1		0	-10000	inactive
clomiphene citrate	50-41-9	parent [911-45-5], mixture of Z,E isomers structure shown Z	0.724	-0.14	active medium
vinclozolin	50471-44-8	mixture of R,S isomers, structure shown without stereochem	0	-10000	inactive
suberic acid	505-48-6		0	-10000	inactive
16beta-hydroxy-16-methyl-3-methylether-17beta estradiol	5108-94-1	stereochem	0.0331	-1.48	active medium
metolachlor	51218-45-2		0	-10000	inactive
2-ethylhexyl-4-hydroxybenzoate	5153-25-3		0.0182	-1.74	active medium
dopamine	51-61-6		0	-10000	inactive
kaempferol	520-18-3	tautomers	0.0245	-1.61	active medium
hesperetin	520-33-2		0	-10000	inactive
apigenin	520-36-5		0.028	-1.55	active medium
5alpha dihydrotestosterone	521-18-6	stereochem	0.0013	-2.89	active weak
4-ethyl-7-OH-3-(p-methoxyphenyl)-dihydro-1-benzopyran-2-one	5219-17-0		0.891	-0.05	active medium
aldosterone	52-39-1	stereochem, tautomers	0	-10000	inactive
flavone	525-82-6		0	-10000	inactive
fisetin	528-48-3		0.00446	-2.35	active weak
myricetin	529-44-2		0.00177	-2.75	active weak
genistin	529-59-9	stereochem	0	-10000	inactive
estrone	53-16-7	stereochem	7.24	0.86	active strong
o,p'-DDD	53-19-0		0	-5000	slight binder
equol	531-95-3	stereochem	0.151	-0.82	active medium
3-deoxy-estrone	53-45-2	stereochem	0.0063	-2.2	active weak
17-deoxyestradiol	53-63-4	stereochem	13.8	1.14	active strong
2,5-dichloro-4'-biphenylol	53905-28-5		0.0363	-1.44	active medium
2,2',4,4'-tetrahydroxybenzil	5394-98-9		0.209	-0.68	active medium
4,4'-diaminostilbene	54760-75-7	stereochem	0	-10000	inactive
tamoxifen citrate	54965-24-1	stereochem	1.62	0.21	active strong
prunetin	552-59-0		0.00181	-2.74	active weak
dimethylstibestrol	552-80-7	stereochem	14.45	1.16	active strong
1,3-diphenyltetramethyldisiloxane	56-33-7		0.00069	-3.16	active weak
diethylstilbestrol (DES)	56-53-1	stereochem	398.1	2.6	active strong
3beta androstanediol	571-20-0	stereochem	0.12	-0.92	active medium
etiocholan-17-beta-ol-3-one (5betaDHT)	571-22-2	stereochem	0	-10000	inactive
1,6-dimethylnaphthalene	575-43-9		0	-10000	inactive
ethynyl estradiol	57-63-6	stereochem	190.5	2.28	active strong
chlordane	57-74-9		0	-10000	inactive
progesterone	57-83-0	stereochem	0	-10000	inactive
cholesterol	57-88-5	stereochem	0	-10000	inactive
17alpha estradiol	57-91-0	stereochem	3.09	0.49	active strong
3-phenylphenol	580-51-8		0.00036	-3.44	active weak
caffeine	58-08-2		0	-10000	inactive
beta testosterone	58-22-0	stereochem	0	-10000	inactive
triphenylethylene	58-72-0		0.00165	-2.78	active weak
lindane (gamma-HCH)	58-89-9	stereochem	0	-10000	inactive
folic acid	59-30-3	stereochem, tautomers	0	-10000	inactive
4-chloro-3-methylphenol	59-50-7		0.00041	-3.38	active weak
zearalanone	5975-78-0	stereochem	2.09	0.32	active strong
4-hydroxy-estradiol	5976-61-4	stereochem	66.07	1.82	active strong
p-cumyl phenol	599-64-4		0.00501	-2.3	active weak
aurin	603-45-2		0.0316	-1.5	active medium
4,4'-(1,2-ethanediyl)bisphenol	6052-84-2		0.0363	-1.44	active medium
dieldrin	60-57-1	stereochem	0	-10000	inactive
phloretin	60-82-2		0.069	-1.16	active medium
4,4'-dihydoxy-benzophenone	611-99-4		0.0035	-2.46	active weak
m-ethylphenol	620-17-7		0.00013	-3.87	active weak
bis(4-hydroxyphenyl)methane	620-92-8		0.00095	-3.02	active weak
1,8-octanediol	629-41-4		0	-10000	inactive
4',6-dihydroxyflavone	63046-09-3		0.15135	-0.82	active medium
carbaryl	63-25-2		0	-10000	inactive
4-phenethylphenol	6335-83-7		0.00204	-2.69	active weak
alpha,alpha-dimethyl-beta-ethyl allenolic acid	65118-81-2	stereochem	0.955	-0.02	active medium
7-hydroxyflavanone	6515-36-2		0.00018	-3.73	active weak
4'-hydroxy flavanone	6515-37-3		0.00223	-2.65	active weak
trans-4-hydroxystilbene	6554-98-9	stereochem, 4-stilbenol	0	-5000	slight binder
4,4'-dihydroxy stibene	659-22-3	stereochem	0.282	-0.55	active medium
2-cholor-4-methyl-phenol	6640-27-3		0.00021	-3.66	active weak
6-hydroxyflavone	6665-83-4		0.00038	-3.41	active weak
7-hydroxyflavone	6665-86-7		0	-10000	inactive
2,3,4,5-tetrachloro-4'-biphenylol	67651-34-7		0.23	-0.64	active medium
4-hydroxy-tamoxifen	68047-06-3	stereochem	173.8	2.24	active strong
norethynodrel	68-23-5	stereochem	0.214	-0.67	active medium
beta zearalenol	71030-11-0	stereochem	0.204	-0.69	active medium
nerolidol	7212-44-4	mixture of Z,E isomers structure shown E, stereochem	0	-10000	inactive
mestranol	72-33-3	stereochem	2.24	0.35	active strong
p,p'-methoxychlor	72-43-5		0	-10000	inactive
p,p'-DDD	72-54-8		0	-10000	inactive
p,p'-DDE	72-55-9		0	-10000	inactive
melatonin	73-31-4		0	-10000	inactive
monohydroxymethoxychlor olefin	75938-34-0		0.234	-0.63	active medium
heptachlor	76-44-8	stereochem	0	-10000	inactive
phenolphthalein	77-09-8	furanone form shown [77-09-8], acid form [81-90-3]	0.0135	-1.87	active medium
bisphenol B	77-40-7		0.0851	-1.07	active medium
diethylstilbestrol dimethyl ether	7773-34-4	stereochem	0.056	-1.25	active medium
o,p'-DDT	789-02-6		0.00141	-2.85	active weak
3,3'-dihydroxyhexestrol	79199-51-2		15.49	1.19	active strong
bisphenol A	80-05-7		0.0078	-2.11	active weak
4,4'-sulfonyldiphenol	80-09-1		0.00085	-3.07	active weak
4-tert-amylphenol	80-46-6		0.00054	-3.26	active weak
phenolphthalin	81-90-3		0.00021	-3.67	active weak
droloxifene	82413-20-5	stereochem	15.14	1.18	active strong
sitosterol	83-46-5	stereochem	0	-10000	inactive
2,2'-dihydroxy benzophenone	835-11-0		0	-10000	inactive
meso hexestrol	84-16-2	stereochem	301.1	2.48	active strong
dienestrol	84-17-3	stereochem	37.15	1.57	active strong
diethyl phthalate	84-66-2		0	-10000	inactive
di-l-butyl phthalate (DIBP)	84-69-5		0	-10000	inactive
di-n-butyl phthalate (DBuP)	84-74-2		0	-10000	inactive
butylbenzylphthalate	85-68-7		0	-5000	slight binder
trans,trans-1,4-diphenyl-1,3-butadiene	886-65-7	stereochem	0	-10000	inactive
2-sec-butylphenol	89-72-5		0.00028	-3.54	active weak
toremifene citrate	89778-27-8	parent [89778-26-7], stereochem	1.38	0.14	active strong
2-ethylphenol	90-00-6		0	-5000	slight binder
2-hydroxy biphenyl	90-43-7		0	-10000	inactive
amaranth (FD&C red no. 2)	915-67-3		0	-10000	inactive
2-chloro-4-biphenylol	92-04-6		0.00169	-2.77	active weak
4-hydroxybiphenyl	92-69-3		0.00091	-3.04	active weak
2,4,5-T	93-76-5		0	-10000	inactive
n-propyl 4-hydroxybenzoate	94-13-3		0.0006	-3.22	active weak
benzyl 4-hydroxybenzoate	94-18-8		0.00288	-2.54	active weak
4-amino butylbenzoate	94-25-7		0	-10000	inactive
n-butyl 4-hydroxybenzoate	94-26-8		0.00085	-3.07	active weak
chalcone	94-41-7	stereochem	0.00151	-2.82	active weak
2,4-D (2,4-dichlorophenoxyacetic acid)	94-75-7		0	-10000	inactive
2-chlorophenol	95-57-8		0	-10000	inactive
2',4,4'-trihydroxychalcone	961-29-5	stereochem	0.055	-1.26	active medium
2,2'-methylenebis(4-chlorophenol)	97-23-4		0.0035	-2.45	active weak
eugenol	97-53-0		0	-10000	inactive
isoeugenol	97-54-1	mixture of Z,E isomers structure shown E, stereochem	0	-10000	inactive
ICI 164384	98007-99-9	stereochem	14.45	1.16	active strong
2-furaldehyde	98-01-1		0	-10000	inactive
4-tert-butylphenol	98-54-4		0.00024	-3.61	active weak
4-sec-butylphenol	99-71-8		0.00042	-3.37	active weak
methyl 4-hydroxybenzoate	99-76-3		0.00036	-3.44	active weak
2,6-dimethyl hexestrol	NOCAS-44		8.91	0.95	active strong
3'-hydroxy flavanone	NOCAS-49		0.00165	-2.78	active weak
meso-p-(alpha,beta-diethyl-p-methyl-phenethyl)-phenol	NOCAS-51	stereochem	3.98	0.6	active strong
6-hydroxy-2'-methoxy flavone	NOCAS-52		0	-10000	inactive
3,6,4'-trihydroxyflavone	NOCAS-53		0.447	-0.35	active medium
