# Supplementary material for: Screening for potential endocrine disruptors in fish: evidence from structural alerts and in vitro and in vivo toxicological assays
Source: Environ Sci Eur. 2016 Nov 2;28(1):26. doi: 10.1186/s12302-016-0094-5 (PMC5093190; doi:10.1186/s12302-016-0094-5)
Supplement: Supplementary file 1 — Additional file 1. Estrogenic and androgenic endocrine activities in vitro. [file 12302_2016_94_MOESM1_ESM.zip › SI_1 FDA_AndrogenReceptorBinding.xlsx]

## Sheet: FDA_AndrogenReceptorBinding
Name	CAS	log_RBA	ActivityCategory
4,4'-Methylenebis(N,N-dimethylaniline)	101-61-1	-10000	very weak / inactive
TRENBOLONE	10161-33-8	2.04756	very active
4'-CHLOROACETOACETANILIDE	101-92-8	-3.46493	weak
Naringin	10236-47-2	-5000	very weak / inactive
4-(Benzyloxyl)phenol	103-16-2	-2.89331	moderate
Di(2-Ethylhexyl) adipate	103-23-1	-10000	very weak / inactive
4-Dodecylphenol	104-43-8	-1.81413	moderate
n-Butylbenzene	104-51-8	-10000	very weak / inactive
Tamoxifen	10540-29-1	-1.59228	moderate
Dihydrotestosterone benzoate	1057-07-4	0.0719234	very active
Dibutyl adipate	105-99-7	-2.73059	moderate
3-CHLOROPHENOL	108-43-0	-3.17111	weak
Phenol	108-95-2	-10000	very weak / inactive
1,2-OCTANEDIOL	1117-86-8	-10000	very weak / inactive
4-HYDROXYBENZOPHENONE	1137-42-4	-2.78027	moderate
Endosulfan, technical grade	115-29-7	-1.87483	moderate
4-Androstenediol	1156-92-9	-0.305495	high
Triphenyl phosphate	115-86-6	-1.68919	moderate
Bis(2-ethylhexyl)phthalate	117-81-7	-5000	very weak / inactive
Bis(n-octyl) phthalate	117-84-0	-3.27653	weak
Hexachlorobenzene	118-74-1	-10000	very weak / inactive
METHYL SALICYLATE	119-36-8	-10000	very weak / inactive
Benzophenone	119-61-9	-2.62705	moderate
Vanillin	121-33-5	-10000	very weak / inactive
Simazine	122-34-9	-10000	very weak / inactive
5ALPHA-ANDROSTAN-3BETA-OL	1224-92-6	-0.743552	high
5ALPHA-ANDROSTAN-17BETA-OL	1225-43-0	1.4455	very active
4-Ethylphenol	123-07-9	-5000	very weak / inactive
SPERMIDINE	124-20-9	-10000	very weak / inactive
ICI 182780	129453-61-8	-10000	very weak / inactive
Monomethyl ether hexestrol	13026-26-1	-1.62705	moderate
4-Heptyloxyphenol	13037-86-0	-1.68919	moderate
3,3',5,5'-Tetrachloro-4,4'-biphenyldiol	13049-13-3	-2.09856	moderate
2,4-Hydroxybenzophenone	131-56-6	-2.53429	moderate
flutamide	13311-84-7	-2.41619	moderate
2-Naphthol	135-19-3	-10000	very weak / inactive
Sec-butylbenzene	135-98-8	-10000	very weak / inactive
cinnamic acid	140-10-3	-10000	very weak / inactive
Di-i-butyl adipate	141-04-8	-2.83532	moderate
Kepone	143-50-0	-1.58499	moderate
Phenol red	143-74-8	-10000	very weak / inactive
pregnenolone	145-13-1	-10000	very weak / inactive
5ALPHA-ANDROSTANE-3,11,17-TRIONE	1482-70-8	-1.64344	moderate
Dihydroxymethoxychlor olefin	14868-03-2	-1.31244	moderate
Doisynoestrol	15372-34-6	-10000	very weak / inactive
4-Chloro-2-methyl phenol	1570-64-5	-2.59228	moderate
P-HEPTYLOXYBENZOIC ACID	15872-42-1	-2.74355	moderate
Prometon	1610-18-0	-5000	very weak / inactive
4-n-Octylphenol	1806-26-4	-1.80314	moderate
1,3-Dibenzyltetramethyldisiloxane	1833-27-8	-10000	very weak / inactive
Nafoxidine	1845-11-0	-1.62705	moderate
3a-Androstanediol	1852-53-5	-0.80867	high
Atrazine	1912-24-9	-10000	very weak / inactive
4-Hydroxychalcone	20426-12-4	-2.19434	moderate
4,4'-Dichlorobiphenyl	2050-68-2	-10000	very weak / inactive
p,p'-Methoxychlor olefin	2132-70-9	-2.2033	moderate
BENZYLPHTHALIMIDE	2142-01-0	-3.12056	weak
Chrysene	218-01-9	-10000	very weak / inactive
Mirex	2385-85-5	-10000	very weak / inactive
2-(4-HYDROXY-BENZYL)-ISOINDOLE-1,3-DIONE	24124-24-1	-2.75614	moderate
2,2',4,4'-Tetrachlorobiphenyl	2437-79-8	-1.74355	moderate
Nonylphenol	25154-52-3	-1.5738	moderate
3-Deoxyestradiol	2529-64-8	0.537507	very active
4'-Hydroxychalcone	2657-25-2	-2.27277	moderate
Diisononylphthalate	28553-12-0	-3.56232	weak
HPTE	2971-36-0	-1.47214	moderate
Methyl Parathion	298-00-0	-2.2574	moderate
Aldrin	309-00-2	-2.01825	moderate
procymidone	32809-16-8	-2.61001	moderate
linuron	330-55-2	-2.25347	moderate
4-(3,5-DIPHENYLCYCLOHEXYL)PHENOL	33330-65-3	-2.27403	moderate
1-OCTEN-3-OL	3391-86-4	-10000	very weak / inactive
PROMEGESTONE	34184-77-5	-0.643437	high
o,p'-DDE	3424-82-6	-1.81413	moderate
3-Methyl-estriol	3434-79-5	-2.2475	moderate
Moxestrol	34816-55-2	-5000	very weak / inactive
2,4'-Dichlorobiphenyl	34883-43-7	-1.71722	moderate
2-OH-Estradiol	362-05-0	-1.44252	moderate
Zearalenol	36455-72-8	-1.64344	moderate
Mibolerone	3704-09-4	2.26941	very active
1-Methoxy-4-[1-propenyl]benzene	4180-23-8	-3.1898	weak
b-Zearalanol	42422-68-4	-1.71722	moderate
6-Hydroxyflavanone	4250-77-5	-1.78027	moderate
cyproterone acetate	427-51-0	-0.319283	high
5ALPHA-ANDROSTANE	438-22-2	-3.31588	weak
Genistein	446-72-0	-2.43996	moderate
Coumestrol	479-13-0	-10000	very weak / inactive
Epitestesterone	481-30-1	-1.00446	moderate
Flavanone	487-26-3	-2.2495	moderate
Dexamethasone	50-02-2	-2.41619	moderate
Nordihydroguaiaretic acid	500-38-9	-2.28396	moderate
Corticosterone	50-22-6	-1.87483	moderate
cortisol	50-23-7	-2.76838	moderate
PREDNISOLONE	50-24-8	-10000	very weak / inactive
Estriol	50-27-1	-3.14657	weak
17b-Estradiol (E2)	50-28-2	-0.120558	high
p,p'-DDT	50-29-3	-1.7623	moderate
Vinclozolin	50471-44-8	-2.49763	moderate
Suberic acid	505-48-6	-10000	very weak / inactive
16b-OH-16-Methyl-3-methyl-estradiol	5108-94-1	-2.0813	moderate
Metolachlor	51218-45-2	-2.61001	moderate
SPIRONOLACTONE	52-01-7	-0.348794	high
6a-Methyl-17a-hydroxy-progesterone	520-85-4	-0.41347	high
Androstenediol	521-17-5	-0.659231	high
Dihydrotestosterone	521-18-6	2.13957	very active
Aldosterone	52-39-1	-10000	very weak / inactive
Flavone	525-82-6	-2.39676	moderate
Estrone	53-16-7	-5000	very weak / inactive
o,p'-DDD	53-19-0	-1.52383	moderate
Equol	531-95-3	-2.38816	moderate
Androsterone (5a-Androstan-3a-ol-17-one)	53-41-8	-2.12056	moderate
5,6-Didehydroisoandrosterone	53-43-0	-1.98293	moderate
17-Deoxyestradiol	53-63-4	-2.13115	moderate
p-Lactophenetide	539-08-2	-10000	very weak / inactive
Dimethylstilbestrol	552-80-7	-1.65923	moderate
1,3-Diphenyltetramethyldisiloxane	56-33-7	-3.12589	weak
Parathion	56-38-2	-2.05092	moderate
testosterone, 11-keto	564-35-2	0.537507	very active
Diethylstilbestrol (DES)	56-53-1	-1.65923	moderate
PALMITIC ACID	57-10-3	-10000	very weak / inactive
3-b-Androstanediol	571-20-0	0.356563	very active
17b-Hydroxyetiocholan-3-one	571-22-2	-0.0985639	high
1,6-Dimethylnaphthalene	575-43-9	-10000	very weak / inactive
Ethynylestradiol	57-63-6	-1.41619	moderate
Chlordane	57-74-9	-1.5131	moderate
Progesterone	57-83-0	-0.703435	high
TESTOSTERONE PROPIONATE	57-85-2	-0.791857	high
Cholesterol	57-88-5	-10000	very weak / inactive
17a-Estradiol	57-91-0	-2.39959	moderate
Caffeine	58-08-2	-10000	very weak / inactive
METHYLTESTOSTERONE	58-18-4	1.28278	very active
Testosterone	58-22-0	1.28459	very active
Triphenylethylene	58-72-0	-1.9755	moderate
Lindane (gama-HCH)	58-89-9	-2.12056	moderate
Folic acid	59-30-3	-10000	very weak / inactive
Zearalanone	5975-78-0	-2.13876	moderate
4-OH-Estradiol	5976-61-4	-0.911043	high
p-Cumyl phenol	599-64-4	-2.1097	moderate
4-AMINOSALICYLIC ACID, SODIUM SALT DIHYDRATE	6018-19-5	-10000	very weak / inactive
Aurin	603-45-2	-1.70343	moderate
4,4'-Dihydoxy-benzophenone	611-99-4	-2.67447	moderate
2-(4-NITRO-BENZYL)-ISOINDOLE-1,3-DIONE	62133-07-7	-2.46493	moderate
1,8-Octanediol	629-41-4	-10000	very weak / inactive
4-androstenedione	63-05-8	-0.618613	high
Carbaryl	63-25-2	-3.11516	weak
4'-hydroxyflavanone	6515-37-3	-2.47924	moderate
SALICYLAMIDE	65-45-2	-10000	very weak / inactive
Trans-4-hydroxystilbene	6554-98-9	-2.13115	moderate
4,4'-Dihydroxystilbene	659-22-3	-2.43738	moderate
6-Hydroxyflavone	6665-83-4	-2.76838	moderate
7-Hydroxyflavone	6665-86-7	-10000	very weak / inactive
2,3,4,5-Tetrachloro-4'-biphenylol	67651-34-7	-1.73059	moderate
4-OH-Tamoxifen	68047-06-3	-1.48854	moderate
Norethindrone	68-22-4	0.407716	very active
Norethynodrel	68-23-5	-0.703435	high
Propanil (DCPA)	709-98-8	-2.22067	moderate
b-Zearalenol	71030-11-0	-2.09289	moderate
6.alpha.-Methyl-17.alpha.-acetoxyprogesterone	71-58-9	0.936668	very active
p,p'-Methoxychlor	72-43-5	-1.94447	moderate
p,p'-DDD	72-54-8	-1.70343	moderate
p,p'-DDE	72-55-9	-1.69685	moderate
Melatonin	73-31-4	-10000	very weak / inactive
FENPICIONIL	74738-17-3	-1.60827	moderate
Monohydroxymethoxychlor olefin	75938-34-0	-1.83532	moderate
TRIAMCINOLONE ACETONIDE	76-25-5	-5000	very weak / inactive
Heptachlor	76-44-8	-1.64344	moderate
Bisphenol B	77-40-7	-2.08713	moderate
o,p'-DDT	789-02-6	-1.68919	moderate
TRIPHENYLSILANOL	791-31-1	-2.05092	moderate
3,3'-Dihydroxyhexestrol	79199-51-2	-2.0754	moderate
norgestrel	797-63-7	1.21973	very active
Bisphenol A	80-05-7	-2.38816	moderate
4,4'-Sulfonyldiphenol	80-09-1	-3.08713	weak
4-tert-Amylphenol	80-46-6	-2.39392	moderate
Phenolphthalin	81-90-3	-10000	very weak / inactive
Sitosterol	83-46-5	-10000	very weak / inactive
2,6-DIHYDROXYANTHRAQUINONE	84-60-6	-10000	very weak / inactive
Diethyl phthalate	84-66-2	-3.43738	weak
di-i-Butyl phthalate (DIBP)	84-69-5	-2.22491	moderate
di-n-Butyl phthalate (DBuP)	84-74-2	-1.95244	moderate
Butylbenzylphthalate	85-68-7	-2.06941	moderate
Trans,trans-1,4-diphenyl-1,3-butadiene	886-65-7	-10000	very weak / inactive
2-sec-Butylphenol	89-72-5	-2.5217	moderate
Clomiphene	911-45-5	-1.64344	moderate
Amaranth	915-67-3	-10000	very weak / inactive
4-Hydroxybiphenyl	92-69-3	-1.43218	moderate
2,4,5-T	93-76-5	-3.18056	weak
n-Propyl 4-hydroxybenzoate	94-13-3	-3.00446	weak
4-Amino butylbenzoate	94-25-7	-2.84554	moderate
Chalcone	94-41-7	-2.31588	moderate
2,4-D (2,4-dichlorophenoxyacetic acid)	94-75-7	-10000	very weak / inactive
1,1,2-TRIPHENYLPROPANE	94871-36-0	-10000	very weak / inactive
2-ETHYL-1,3-HEXANEDIOL	94-96-2	-10000	very weak / inactive
2-Chlorophenol	95-57-8	-10000	very weak / inactive
R 1881	965-93-5	2	very active
Isoeugenol	97-54-1	-2.81413	moderate
ICI 164384	98007-99-9	-5000	very weak / inactive
4-tert-Butylphenol	98-54-4	-2.67447	moderate
4-sec-Butylphenol	99-71-8	-2.44252	moderate
Methyl 4-hydroxybenzoate	99-76-3	-10000	very weak / inactive
3,4-DIPHENYLTETRAHYDROFURAN	NOCAS-401	-1.9755	moderate
Igepal CO-210	NOCAS-402	-1.78027	moderate
