# Supplementary material for: Screening for potential endocrine disruptors in fish: evidence from structural alerts and in vitro and in vivo toxicological assays
Source: Environ Sci Eur. 2016 Nov 2;28(1):26. doi: 10.1186/s12302-016-0094-5 (PMC5093190; doi:10.1186/s12302-016-0094-5)
Supplement: Supplementary file 1 — Additional file 1. Estrogenic and androgenic endocrine activities in vitro. [file 12302_2016_94_MOESM1_ESM.zip › SI_1 Test_Results.xlsx]

## Sheet: A_Test_results
Name	CAS	test system	end point	effect conc. (µM)	remarks	mode of action	rel. Potency	RBA_prozent	Reference
(±)-a-Tocopherolacetate TPA	7695-91-2	Yeast two-hybrid assay, without S9	in relation to E2 (=1)			estrogen alpha	< 0,000013		Morohoshi, K., Yamamoto, H., Kamata, R., Shiraishi, F., Koda, T., Morita, M., 2005. Estrogenic activity of 37 components of commercial sunscreen lotions evaluated by in vitro assays. Toxicology in vitro : an international journal published in association with BIBRA 19, 457-469.
(±)-a-Tocopherolacetate TPA	7695-91-2	ER-ELISA withoutS9	RBA % rel. to DES			receptor binding ER alpha		< 0,022	Morohoshi, K., Yamamoto, H., Kamata, R., Shiraishi, F., Koda, T., Morita, M., 2005. Estrogenic activity of 37 components of commercial sunscreen lotions evaluated by in vitro assays. Toxicology in vitro : an international journal published in association with BIBRA 19, 457-469.
(±)-a-Tocopherolacetate TPA	7695-91-2	ER-ELISA with S9	RBA % rel. to DES			receptor binding ER alpha		< 0,022	Morohoshi, K., Yamamoto, H., Kamata, R., Shiraishi, F., Koda, T., Morita, M., 2005. Estrogenic activity of 37 components of commercial sunscreen lotions evaluated by in vitro assays. Toxicology in vitro : an international journal published in association with BIBRA 19, 457-469.
(±)-a-Tocopherolacetate, TPA	7695-91-2	Yeast two-hybrid assay, without S9	IC50	>5	Standard 4-OH Tamoxifen, <0.248	antiestrogen ER alpha	< 0,248		Morohoshi, K., Yamamoto, H., Kamata, R., Shiraishi, F., Koda, T., Morita, M., 2005. Estrogenic activity of 37 components of commercial sunscreen lotions evaluated by in vitro assays. Toxicology in vitro : an international journal published in association with BIBRA 19, 457-469.
(1R,2S)-4-(2-cyano-cyclohexyl-oxy)-2-trifluorometh		Potent androgen receptor antagonist for stimulatin			positive	antiandrogen			Hu, L.Y., Du, D., Hoffman, J., Smith, Y., Fedij, V., Kostlan, C., Johnson, T.R., Huang, Y., Kesten, S., Harter, W., 2007. (1R,2S)-4-(2-Cyano-cyclohexyl-oxy)-2-trifluoromethyl-benzonitrile, a potent androgen receptor antagonist for stimulating. Bioorganic & Medicinal Chemistry Letters 17, 5983-5988.
(5b-dihydrotestosterone)	571-22-2	ER competitive binding assay	RBA % rel. to E2	> 100		receptor binding ER alpha		< 0,000899	Blair, R.M., Fang, H., Branham, W.S., Hass, B.S., Dial, S.L., Moland, C.L., Tong, W., Shi, L., Perkins, R., Sheehan, D.M., 2000. The estrogen receptor relative binding affinities of 188 natural and xenochemicals: structural diversity of ligands. Toxicological sciences : an official journal of the Society of Toxicology 54, 138-153.
(R)-Limonene	5989-27-5	AR-EcoScreenTM cells		no effect up to 10 µM		antiandrogen negativ			Araki, N., Ohno, K., Nakai, M., Takeyoshi, M., Iida, M., 2005. Screening for androgen receptor activities in 253 industrial chemicals by in vitro reporter gene assays using. Toxicology in Vitro 19, 831-842.
1-(N-phenylamino)-naphthalene	90-30-2	AR-EcoScreenTM cells		no effect up to 10 µM		antiandrogen negativ			Araki, N., Ohno, K., Nakai, M., Takeyoshi, M., Iida, M., 2005. Screening for androgen receptor activities in 253 industrial chemicals by in vitro reporter gene assays using. Toxicology in Vitro 19, 831-842.
1,1-Dimethyl-2-phenylethyl acetate	151-05-3	AR-EcoScreenTM cells		no effect up to 10 µM		antiandrogen negativ			Araki, N., Ohno, K., Nakai, M., Takeyoshi, M., Iida, M., 2005. Screening for androgen receptor activities in 253 industrial chemicals by in vitro reporter gene assays using. Toxicology in Vitro 19, 831-842.
1,1'-Diphenylethene	530-48-3	MDA-kb2 cell proliferation	IC50	223,8	Standard Flutamide	antiandrogen	0,009332543008		Tamura, H., Ishimoto, Y., Fujikawa, T., Aoyama, H., Yoshikawa, H., Akamatsu, M., 2006. Structural basis for androgen receptor agonists and antagonists: interaction of SPEED 98-listed chemicals and related compounds with the androgen receptor based on an in vitro reporter gene assay and 3D-QSAR. Bioorganic & medicinal chemistry 14, 7160-7174.
1,2,3,4-Tetrahydronaphthalene	119-64-2	AR-EcoScreenTM cells		no effect up to 10 µM		antiandrogen negativ			Araki, N., Ohno, K., Nakai, M., Takeyoshi, M., Iida, M., 2005. Screening for androgen receptor activities in 253 industrial chemicals by in vitro reporter gene assays using. Toxicology in Vitro 19, 831-842.
1,2,4,5- Benzenetetracarboxylic acid	89-05-4	AR-EcoScreenTM cells		no effect up to 10 µM		antiandrogen negativ			Araki, N., Ohno, K., Nakai, M., Takeyoshi, M., Iida, M., 2005. Screening for androgen receptor activities in 253 industrial chemicals by in vitro reporter gene assays using. Toxicology in Vitro 19, 831-842.
1,2,4-Trimethylbenzene	95-63-6	AR-EcoScreenTM cells		no effect up to 10 µM		antiandrogen negativ			Araki, N., Ohno, K., Nakai, M., Takeyoshi, M., Iida, M., 2005. Screening for androgen receptor activities in 253 industrial chemicals by in vitro reporter gene assays using. Toxicology in Vitro 19, 831-842.
1,2,5,6,9,10-Hexabromocyclododecane	3194-55-6	AR-EcoScreenTM cells		no effect up to 10 µM		antiandrogen negativ			Araki, N., Ohno, K., Nakai, M., Takeyoshi, M., Iida, M., 2005. Screening for androgen receptor activities in 253 industrial chemicals by in vitro reporter gene assays using. Toxicology in Vitro 19, 831-842.
1,2-Benzisothiazolin-3-one, BIT	2634-33-5	Yeast Estrogen Screen, with S9Mix	EC50 (mg/L)	>1000		estrogen alpha	< 0,0000000091		Nakama, A., Funasaka, K., Shimizu, M., 2007. Evaluation of estrogenic activity of organic biocides using ER-binding and YES assay. Food and Chemical Toxicology 45, 1558-1564.
1,2-Dichloroethane	107-06-2	AR-EcoScreenTM cells		no effect up to 10 µM		antiandrogen negativ			Araki, N., Ohno, K., Nakai, M., Takeyoshi, M., Iida, M., 2005. Screening for androgen receptor activities in 253 industrial chemicals by in vitro reporter gene assays using. Toxicology in Vitro 19, 831-842.
1,2-Diphenoxyethane	104-66-5	AR-EcoScreenTM cells		no effect up to 10 µM		antiandrogen negativ			Araki, N., Ohno, K., Nakai, M., Takeyoshi, M., Iida, M., 2005. Screening for androgen receptor activities in 253 industrial chemicals by in vitro reporter gene assays using. Toxicology in Vitro 19, 831-842.
1,2-Methylenedioxybenzene	274-09-9	AR-EcoScreenTM cells		no effect up to 10 µM		antiandrogen negativ			Araki, N., Ohno, K., Nakai, M., Takeyoshi, M., Iida, M., 2005. Screening for androgen receptor activities in 253 industrial chemicals by in vitro reporter gene assays using. Toxicology in Vitro 19, 831-842.
1,3,5(10)-Estratrien-3, 6alpha, 17beta-triol	1229-24-9	ER competitive binding assay	IC50, RBA % rel. to E2	0,127		receptor binding ER alpha		0,708	Blair, R.M., Fang, H., Branham, W.S., Hass, B.S., Dial, S.L., Moland, C.L., Tong, W., Shi, L., Perkins, R., Sheehan, D.M., 2000. The estrogen receptor relative binding affinities of 188 natural and xenochemicals: structural diversity of ligands. Toxicological sciences : an official journal of the Society of Toxicology 54, 138-153.
1,3,5-Triazine-2,4,6-trithiol	638-16-4	AR-EcoScreenTM cells		no effect up to 10 µM		antiandrogen negativ			Araki, N., Ohno, K., Nakai, M., Takeyoshi, M., Iida, M., 2005. Screening for androgen receptor activities in 253 industrial chemicals by in vitro reporter gene assays using. Toxicology in Vitro 19, 831-842.
1,3,5-Trichloroisocyanuric acid	87-90-1	AR-EcoScreenTM cells		no effect up to 10 µM		antiandrogen negativ			Araki, N., Ohno, K., Nakai, M., Takeyoshi, M., Iida, M., 2005. Screening for androgen receptor activities in 253 industrial chemicals by in vitro reporter gene assays using. Toxicology in Vitro 19, 831-842.
1,3,5-Trimethylbenzene	108-67-8	AR-EcoScreenTM cells		no effect up to 10 µM		antiandrogen negativ			Araki, N., Ohno, K., Nakai, M., Takeyoshi, M., Iida, M., 2005. Screening for androgen receptor activities in 253 industrial chemicals by in vitro reporter gene assays using. Toxicology in Vitro 19, 831-842.
1,3,5-Trioxan	110-88-3	AR-EcoScreenTM cells		no effect up to 10 µM		antiandrogen negativ			Araki, N., Ohno, K., Nakai, M., Takeyoshi, M., Iida, M., 2005. Screening for androgen receptor activities in 253 industrial chemicals by in vitro reporter gene assays using. Toxicology in Vitro 19, 831-842.
1,3,5-Tris(2'-hydroxyethyl)isocyanuric acid	839-90-7	AR-EcoScreenTM cells		no effect up to 10 µM		antiandrogen negativ			Araki, N., Ohno, K., Nakai, M., Takeyoshi, M., Iida, M., 2005. Screening for androgen receptor activities in 253 industrial chemicals by in vitro reporter gene assays using. Toxicology in Vitro 19, 831-842.
1,3,5-Trisglycidyl-isocyanuric acid	2451-62-9	AR-EcoScreenTM cells		no effect up to 10 µM		antiandrogen negativ			Araki, N., Ohno, K., Nakai, M., Takeyoshi, M., Iida, M., 2005. Screening for androgen receptor activities in 253 industrial chemicals by in vitro reporter gene assays using. Toxicology in Vitro 19, 831-842.
1,3-Dichloro-5,5-dimethylhydantoin	118-52-5	AR-EcoScreenTM cells		no effect up to 10 µM		antiandrogen negativ			Araki, N., Ohno, K., Nakai, M., Takeyoshi, M., Iida, M., 2005. Screening for androgen receptor activities in 253 industrial chemicals by in vitro reporter gene assays using. Toxicology in Vitro 19, 831-842.
1,3-Dimethyl-2-imidazolizinene	80-73-9	AR-EcoScreenTM cells		no effect up to 10 µM		antiandrogen negativ			Araki, N., Ohno, K., Nakai, M., Takeyoshi, M., Iida, M., 2005. Screening for androgen receptor activities in 253 industrial chemicals by in vitro reporter gene assays using. Toxicology in Vitro 19, 831-842.
1,4-Bis(dicyanomethylene)cyclohexadiene	1518-16-7	AR-EcoScreenTM cells		no effect up to 10 µM		antiandrogen negativ			Araki, N., Ohno, K., Nakai, M., Takeyoshi, M., Iida, M., 2005. Screening for androgen receptor activities in 253 industrial chemicals by in vitro reporter gene assays using. Toxicology in Vitro 19, 831-842.
1,4-Cyclohexanediol	556-48-9	AR-EcoScreenTM cells		no effect up to 10 µM		antiandrogen negativ			Araki, N., Ohno, K., Nakai, M., Takeyoshi, M., Iida, M., 2005. Screening for androgen receptor activities in 253 industrial chemicals by in vitro reporter gene assays using. Toxicology in Vitro 19, 831-842.
1,4-Dihydroxyanthraquinone	81-64-1	AR-EcoScreenTM cells		no effect up to 10 µM		antiandrogen negativ			Araki, N., Ohno, K., Nakai, M., Takeyoshi, M., Iida, M., 2005. Screening for androgen receptor activities in 253 industrial chemicals by in vitro reporter gene assays using. Toxicology in Vitro 19, 831-842.
1,4-Naphthoquinone	130-15-4	AR-EcoScreenTM cells		no effect up to 10 µM		antiandrogen negativ			Araki, N., Ohno, K., Nakai, M., Takeyoshi, M., Iida, M., 2005. Screening for androgen receptor activities in 253 industrial chemicals by in vitro reporter gene assays using. Toxicology in Vitro 19, 831-842.
1,5,5-Trimethylcyclohexen-3-one	78-59-1	AR-EcoScreenTM cells		no effect up to 10 µM		antiandrogen negativ			Araki, N., Ohno, K., Nakai, M., Takeyoshi, M., Iida, M., 2005. Screening for androgen receptor activities in 253 industrial chemicals by in vitro reporter gene assays using. Toxicology in Vitro 19, 831-842.
1,6-Diaminohexane	124-09-4	AR-EcoScreenTM cells		no effect up to 10 µM		antiandrogen negativ			Araki, N., Ohno, K., Nakai, M., Takeyoshi, M., Iida, M., 2005. Screening for androgen receptor activities in 253 industrial chemicals by in vitro reporter gene assays using. Toxicology in Vitro 19, 831-842.
1,6-Dimethylnaphthalen	575-43-9	ER competitive binding assay	IC50, RBA % rel. to E2	> 100		receptor binding ER alpha		< 0,000899	Blair, R.M., Fang, H., Branham, W.S., Hass, B.S., Dial, S.L., Moland, C.L., Tong, W., Shi, L., Perkins, R., Sheehan, D.M., 2000. The estrogen receptor relative binding affinities of 188 natural and xenochemicals: structural diversity of ligands. Toxicological sciences : an official journal of the Society of Toxicology 54, 138-153.
1,7,7-Trimethyl-bicyclo[2,2,1]heptanone-2	76-22-2	AR-EcoScreenTM cells		no effect up to 10 µM		antiandrogen negativ			Araki, N., Ohno, K., Nakai, M., Takeyoshi, M., Iida, M., 2005. Screening for androgen receptor activities in 253 industrial chemicals by in vitro reporter gene assays using. Toxicology in Vitro 19, 831-842.
1,8-Diazabicyclo[5,4,0]undecene-7	6674-22-2	AR-EcoScreenTM cells		no effect up to 10 µM		antiandrogen negativ			Araki, N., Ohno, K., Nakai, M., Takeyoshi, M., Iida, M., 2005. Screening for androgen receptor activities in 253 industrial chemicals by in vitro reporter gene assays using. Toxicology in Vitro 19, 831-842.
1,8-Octanediol	629-41-4	ER competitive binding assay	RBA % rel. to E2	> 100		receptor binding ER alpha		< 0,000899	Blair, R.M., Fang, H., Branham, W.S., Hass, B.S., Dial, S.L., Moland, C.L., Tong, W., Shi, L., Perkins, R., Sheehan, D.M., 2000. The estrogen receptor relative binding affinities of 188 natural and xenochemicals: structural diversity of ligands. Toxicological sciences : an official journal of the Society of Toxicology 54, 138-153.
15-Pentadecanolide	106-02-5	AR-EcoScreenTM cells		no effect up to 10 µM		antiandrogen negativ			Araki, N., Ohno, K., Nakai, M., Takeyoshi, M., Iida, M., 2005. Screening for androgen receptor activities in 253 industrial chemicals by in vitro reporter gene assays using. Toxicology in Vitro 19, 831-842.
16beta-Hydroxy-16-methyl-3-methylether 17beta estr	5108-94-1	ER competitive binding assay	IC50, RBA % rel. to E2	2,7		receptor binding ER alpha		0,033	Blair, R.M., Fang, H., Branham, W.S., Hass, B.S., Dial, S.L., Moland, C.L., Tong, W., Shi, L., Perkins, R., Sheehan, D.M., 2000. The estrogen receptor relative binding affinities of 188 natural and xenochemicals: structural diversity of ligands. Toxicological sciences : an official journal of the Society of Toxicology 54, 138-153.
17alpha-Estradiol	57-91-0	S. cerevisiae, hERβ	EC50			estrogen beta	0,24		Hasenbrink, G., Sievernich, A., Wildt, L., Ludwig, J., Lichtenberg-Frate, H., 2006. Estrogenic effects of natural and synthetic compounds including tibolone assessed in Saccharomyces cerevisiae expressing the human estrogen ? and ? receptors. FASEB Journal 20.
17alpha-Estradiol	57-91-0	ER competitive binding assay	IC50, RBA % rel. to E2	0,0293		receptor binding ER alpha		3,068	Blair, R.M., Fang, H., Branham, W.S., Hass, B.S., Dial, S.L., Moland, C.L., Tong, W., Shi, L., Perkins, R., Sheehan, D.M., 2000. The estrogen receptor relative binding affinities of 188 natural and xenochemicals: structural diversity of ligands. Toxicological sciences : an official journal of the Society of Toxicology 54, 138-153.
17alpha-Ethinylestradiol	57-63-6	S. cerevisiae, hERβ	EC50			estrogen beta	2,05		Hasenbrink, G., Sievernich, A., Wildt, L., Ludwig, J., Lichtenberg-Frate, H., 2006. Estrogenic effects of natural and synthetic compounds including tibolone assessed in Saccharomyces cerevisiae expressing the human estrogen ? and ? receptors. FASEB Journal 20.
17beta-Estradiol	50-28-2	ER competitive binding assay	IC50, RBA % rel. to E2	0,000899		receptor binding ER alpha		100	Blair, R.M., Fang, H., Branham, W.S., Hass, B.S., Dial, S.L., Moland, C.L., Tong, W., Shi, L., Perkins, R., Sheehan, D.M., 2000. The estrogen receptor relative binding affinities of 188 natural and xenochemicals: structural diversity of ligands. Toxicological sciences : an official journal of the Society of Toxicology 54, 138-153.
17beta-Estradiol (Standard)	50-28-2	MCF-7 trans. Transf. ERα mouse	EC50			estrogen beta	1		Matthews, J.B., Fertuck, K.C., Celius, T., Huang, Y.W., Fong, C.J., Zacharewski, T.R., 2002. Ability of structurally diverse natural products and synthetic chemicals to induce gene expression mediated by estrogen. The Journal of Steroid Biochemistry and Molecular Biology 82, 181-194.
17beta-Estradiol (Standard)	50-28-2	HEK293 cells, ER β	EC50			estrogen beta	1		Schreurs, R.H.M.M., Sonneveld, E., Jansen, J.H.J., Seinen, W., van der Burg, B., 2005. Interaction of polycyclic musks and UV filters with the estrogen receptor (ER), androgen receptor (AR), and progesterone receptor (PR) in reporter gene bioassays. Toxicological Sciences 83, 264-272.
17beta-Estradiol (Standard)	50-28-2	MCF-7 cells transf. ERβ	EC50			estrogen beta	1		Fertuck, K.C., Matthews, J.B., Zacharewski, T.R., 2001a. Hydroxylated benzo[a]pyrene metabolites are responsible for in vitro estrogen receptor-mediated gene expression induced by benzo[a]pyrene, but do not elicit uterotrophic effects in vivo. Toxicological sciences : an official journal of the Society of Toxicology 59, 231-240.
17beta-Estradiol (Standard)	50-28-2	MCF-7 cells transf. ERβ	EC50			estrogen beta	1		Fertuck, K.C., Kumar, S., Sikka, H.C., Matthews, J.B., Zacharewski, T.R., 2001b. Interaction of PAH-related compounds with the alpha and beta isoforms of the estrogen receptor. Toxicology Letters 121, 167-177.
17beta-Estradiol (Standard)	50-28-2	S. cerevisiae, hERβ	EC50			estrogen beta	1		Hasenbrink, G., Sievernich, A., Wildt, L., Ludwig, J., Lichtenberg-Frate, H., 2006. Estrogenic effects of natural and synthetic compounds including tibolone assessed in Saccharomyces cerevisiae expressing the human estrogen ? and ? receptors. FASEB Journal 20.
17ß-Estradiol	50-28-2	AR Binding Assay	RBA (%)			receptor binding AR		2,56	Yamasaki, K., Sawaki, M., Noda, S., Muroi, T., Takakura, S., Mitoma, H., Sakamoto, S., Nakai, M., Yakabe, Y., 2004. Comparison of the Hershberger assay and androgen receptor binding assay of twelve chemicals. Toxicology 195, 177-186.
17α-Estradiol	57-91-0	S. cerevisiae, hERα	EC50	0.0005		estrogen alpha	1,2		Bovee, T.F.H., Helsdingen, R.J.R., Rietjens, I.M.C.M., Keijer, J., Hoogenboom, R.L.A.P., 2004. Rapid yeast estrogen bioassays stably expressing human estrogen receptors alpha and beta, and green fluorescent protein: a. The Journal of Steroid Biochemistry and Molecular Biology 91, 99-109.
17α-Estradiol	57-91-0	S. cerevisiae, hERα	EC50	5500		estrogen alpha	0,04		Hasenbrink, G., Sievernich, A., Wildt, L., Ludwig, J., Lichtenberg-Frate, H., 2006. Estrogenic effects of natural and synthetic compounds including tibolone assessed in Saccharomyces cerevisiae expressing the human estrogen ? and ? receptors. FASEB Journal 20.
17α-Estradiol	57-91-0	Yeast androgen bioassay	EC50	no effect up to 100 µM		androgen	< 0,00033		Bovee, T.F.H., Helsdingen, R.J.R., Hamers, A.R.M., van Duursen, M.B.M., Nielen, M.W.F., Hoogenboom, R.L.A.P., 2007. A new highly specific and robust yeast androgen bioassay for the detection of agonists and antagonists. Analytical and Bioanalytical Chemistry 389, 1549-1558.
17α-Ethinylestradiol	57-63-6	S. cerevisiae, hERα	EC50	0.0005		estrogen alpha	1,2		Bovee, T.F.H., Helsdingen, R.J.R., Rietjens, I.M.C.M., Keijer, J., Hoogenboom, R.L.A.P., 2004. Rapid yeast estrogen bioassays stably expressing human estrogen receptors alpha and beta, and green fluorescent protein: a. The Journal of Steroid Biochemistry and Molecular Biology 91, 99-109.
17α-Ethinylestradiol	57-63-6	E-Screen, MCF-7 cells	EC50	0,000004		estrogen alpha	1,25		Gutendorf, B., Westendorf, J., 2001. Comparison of an array of in vitro assays for the assessment of the estrogenic potential of natural and synthetic estrogens, phytoestrogens and xenoestrogens. Toxicology 166, 79-89.
17α-Ethinylestradiol	57-63-6	S. cerevisiae, hERα	EC50	0.00017		estrogen alpha	2,6471		Jungbauer, A., Beck, V., 2002. Yeast reporter system for rapid determination of estrogenic activity. Journal of Chromatography B, Analytical Technologies in the Biomedical and Life Sciences 777, 167-178.
17α-Ethinylestradiol	57-63-6	E-Screen, MCF-7 cells	EC50	1.1E-05		estrogen alpha	0,482		Schultis, T., Metzger, J.W., 2004. Determination of estrogenic activity by LYES-assay (yeast estrogen screen-assay assisted by enzymatic digestion with. Chemosphere 57, 1649-1655.
17α-Ethinylestradiol	57-63-6	S. cerevisiae, hERα, Lysis	EC50	6.6e-005		estrogen alpha	0,7273		Schultis, T., Metzger, J.W., 2004. Determination of estrogenic activity by LYES-assay (yeast estrogen screen-assay assisted by enzymatic digestion with. Chemosphere 57, 1649-1655.
17α-Ethinylestradiol	57-63-6	S. cerevisiae, hERα, YES assay	EC50	0.00056		estrogen alpha	0,78571428571		Schultis, T., Metzger, J.W., 2004. Determination of estrogenic activity by LYES-assay (yeast estrogen screen-assay assisted by enzymatic digestion with. Chemosphere 57, 1649-1655.
17α-Ethinylestradiol	57-63-6	S. cerevisiae, hERα	EC50	540		estrogen alpha	0,41		Hasenbrink, G., Sievernich, A., Wildt, L., Ludwig, J., Lichtenberg-Frate, H., 2006. Estrogenic effects of natural and synthetic compounds including tibolone assessed in Saccharomyces cerevisiae expressing the human estrogen ? and ? receptors. FASEB Journal 20.
17α-Ethynylestradiol	57-63-6	Yeast androgen bioassay	EC50	no effect up to 100 µM		androgen	< 0,00033		Bovee, T.F.H., Helsdingen, R.J.R., Hamers, A.R.M., van Duursen, M.B.M., Nielen, M.W.F., Hoogenboom, R.L.A.P., 2007. A new highly specific and robust yeast androgen bioassay for the detection of agonists and antagonists. Analytical and Bioanalytical Chemistry 389, 1549-1558.
17α-Hydroxyprogesterone	68-96-2	S. cerevisiae, hERα	EC50	no effect	no max. concentration given	estrogen alpha			Hasenbrink, G., Sievernich, A., Wildt, L., Ludwig, J., Lichtenberg-Frate, H., 2006. Estrogenic effects of natural and synthetic compounds including tibolone assessed in Saccharomyces cerevisiae expressing the human estrogen ? and ? receptors. FASEB Journal 20.
17α-Hydroxyprogesterone	68-96-2	S. cerevisiae, hERβ	EC50		no max. concentration given	estrogen beta			Hasenbrink, G., Sievernich, A., Wildt, L., Ludwig, J., Lichtenberg-Frate, H., 2006. Estrogenic effects of natural and synthetic compounds including tibolone assessed in Saccharomyces cerevisiae expressing the human estrogen ? and ? receptors. FASEB Journal 20.
17β-Boldenone	846-48-0	Yeast androgen bioassay	EC50	0.510		androgen	0,0647		Bovee, T.F.H., Helsdingen, R.J.R., Hamers, A.R.M., van Duursen, M.B.M., Nielen, M.W.F., Hoogenboom, R.L.A.P., 2007. A new highly specific and robust yeast androgen bioassay for the detection of agonists and antagonists. Analytical and Bioanalytical Chemistry 389, 1549-1558.
17β-Estradiol	50-28-2	MCF-7 (BUS) proliferation	LOEC	0,000001		estrogen alpha	1		Andersen, H.R., Vinggaard, A.M., Hoj Rasmussen, T., Gjermandsen, I.M., Cecilie Bonefeld-Jorgensen, E., 2002. Effects of Currently Used Pesticides in Assays for Estrogenicity, Androgenicity, and Aromatase Activity in Vitro. Toxicology and Applied Pharmacology 179, 1-12.
17β-Estradiol	50-28-2	MCF-7 (BUS) ER transactivation	LOEC	0,00001		estrogen alpha	1		Andersen, H.R., Vinggaard, A.M., Hoj Rasmussen, T., Gjermandsen, I.M., Cecilie Bonefeld-Jorgensen, E., 2002. Effects of Currently Used Pesticides in Assays for Estrogenicity, Androgenicity, and Aromatase Activity in Vitro. Toxicology and Applied Pharmacology 179, 1-12.
17β-Estradiol	50-28-2	Recombinant Yeast Assay	EC50	0,0000841		estrogen alpha	1		García-Reyero, N., Requena, V., Petrovic, M., Fischer, B., Hansen, P.-D., Díaz, A., Ventura, F., Barceló, D., Piña, B., 2004. Estrogenic potential of halogenated derivatives of nonylphenol ethoxylates and carboxylates. Environmental toxicology and chemistry / SETAC 23, 705-711.
17β-Estradiol	50-28-2	Recombinant Yeast Assay	EC50	0,000078		estrogen alpha	1		Hill, E.M., Smith, M.D., 2006. Identification and steroid receptor activity of products formed from the bromination of technical nonylphenol. Chemosphere 64, 1761-1768.
17β-Estradiol	50-28-2	MCF-7 trans. Transf. ERα trout 20°C	EC50	0.001		estrogen alpha	1		Matthews, J.B., Fertuck, K.C., Celius, T., Huang, Y.W., Fong, C.J., Zacharewski, T.R., 2002. Ability of structurally diverse natural products and synthetic chemicals to induce gene expression mediated by estrogen. The Journal of Steroid Biochemistry and Molecular Biology 82, 181-194.
17β-Estradiol	50-28-2	Yeast Estrogen Screen	EC50 (mg/L)	9,06E-06		estrogen alpha	1		Nakama, A., Funasaka, K., Shimizu, M., 2007. Evaluation of estrogenic activity of organic biocides using ER-binding and YES assay. Food and Chemical Toxicology 45, 1558-1564.
17β-Estradiol	50-28-2	T47D cell proliferation		Max PE < 10-11		estrogen alpha	1		Nakazawa, H., Yamaguchi, A., Inoue, K., Yamazaki, T., Kato, K., Yoshimura, Y., Makino, T., 2002. In vitro assay of hydrolysis and chlorohydroxy derivatives of bisphenol A diglycidyl ether for estrogenic activity. Food and Chemical Toxicology 40, 1827-1832.
17β-Estradiol	50-28-2	MVLN cells luc	EC50	0,000034		estrogen alpha	1		Satoh, K., Ohyama, K., Aoki, N., Iida, M., Nagai, F., 2004. Study on anti-androgenic effects of bisphenol a diglycidyl ether (BADGE), bisphenol F diglycidyl ether (BFDGE) and their derivatives using cells stably transfected with human androgen receptor, AR-EcoScreen. Food and Chemical Toxicology 42, 983-993.
17β-Estradiol	50-28-2	MCF-7 cells Prolif.	EC50	0,000014		estrogen alpha	1		Satoh, K., Ohyama, K., Aoki, N., Iida, M., Nagai, F., 2004. Study on anti-androgenic effects of bisphenol a diglycidyl ether (BADGE), bisphenol F diglycidyl ether (BFDGE) and their derivatives using cells stably transfected with human androgen receptor, AR-EcoScreen. Food and Chemical Toxicology 42, 983-993.
17β-Estradiol	50-28-2	HEK293 cells, ERα	EC50	0,0000021		estrogen alpha	1		Schreurs, R.H.M.M., Sonneveld, E., Jansen, J.H.J., Seinen, W., van der Burg, B., 2005. Interaction of polycyclic musks and UV filters with the estrogen receptor (ER), androgen receptor (AR), and progesterone receptor (PR) in reporter gene bioassays. Toxicological Sciences 83, 264-272.
17β-Estradiol	50-28-2	ER Calux®	EC50	4e-006		estrogen alpha	1		Hamers, T., Kamstra, J.H., Sonneveld, E., Murk, A.J., Kester, M.H.A., Andersson, P.L., Legler, J., Brouwer, A., 2006. In vitro profiling of the endocrine-disrupting potency of brominated flame retardants. Toxicological sciences : an official journal of the Society of Toxicology 92, 157-173.
17β-Estradiol	50-28-2	Yeast androgen bioassay	EC50	9.000		androgen	0,0037		Bovee, T.F.H., Helsdingen, R.J.R., Hamers, A.R.M., van Duursen, M.B.M., Nielen, M.W.F., Hoogenboom, R.L.A.P., 2007. A new highly specific and robust yeast androgen bioassay for the detection of agonists and antagonists. Analytical and Bioanalytical Chemistry 389, 1549-1558.
17β-Estradiol	50-28-2	ERα human (Testkit Wako)	IC50	ca. 0,3 µM		receptor binding ER alpha		1	Nakazawa, H., Yamaguchi, A., Inoue, K., Yamazaki, T., Kato, K., Yoshimura, Y., Makino, T., 2002. In vitro assay of hydrolysis and chlorohydroxy derivatives of bisphenol A diglycidyl ether for estrogenic activity. Food and Chemical Toxicology 40, 1827-1832.
17β-Estradiol	50-28-2	ERα human	IC50	0.005	estimated from conc.-effect curve	receptor binding ER alpha		100	Schmitt, E., Lehmann, L., Metzler, M., Stopper, H., 2002. Hormonal and genotoxic activity of resveratrol. Toxicology Letters 136, 133-142.
17β-Estradiol (Standard)	50-28-2	Tilapia hepatocytes, Vitelogenin	EC50	0,47		estrogen alpha	1		Liu, C., Du, Y., Zhou, B., 2007. Evaluation of estrogenic activities and mechanism of action of perfluorinated chemicals determined by vitellogenin. Aquatic Toxicology 85, 267-277.
17β-Estradiol (Standard)	50-28-2	MCF-7 trans. Transf. hERα	EC50	0,000095		estrogen alpha	1		Matthews, J.B., Fertuck, K.C., Celius, T., Huang, Y.W., Fong, C.J., Zacharewski, T.R., 2002. Ability of structurally diverse natural products and synthetic chemicals to induce gene expression mediated by estrogen. The Journal of Steroid Biochemistry and Molecular Biology 82, 181-194.
17β-Estradiol (Standard)	50-28-2	MCF-7 trans. Transf. ERα mouse	EC50	0,000062		estrogen alpha	1		Matthews, J.B., Fertuck, K.C., Celius, T., Huang, Y.W., Fong, C.J., Zacharewski, T.R., 2002. Ability of structurally diverse natural products and synthetic chemicals to induce gene expression mediated by estrogen. The Journal of Steroid Biochemistry and Molecular Biology 82, 181-194.
17β-Estradiol (Standard)	50-28-2	MCF-7 trans. Transf. ER chicken	EC50	0.00028		estrogen alpha	1		Matthews, J.B., Fertuck, K.C., Celius, T., Huang, Y.W., Fong, C.J., Zacharewski, T.R., 2002. Ability of structurally diverse natural products and synthetic chemicals to induce gene expression mediated by estrogen. The Journal of Steroid Biochemistry and Molecular Biology 82, 181-194.
17β-Estradiol (Standard)	50-28-2	MCF-7 trans. Transf. ER Xenopus	EC50	0.00049		estrogen alpha	1		Matthews, J.B., Fertuck, K.C., Celius, T., Huang, Y.W., Fong, C.J., Zacharewski, T.R., 2002. Ability of structurally diverse natural products and synthetic chemicals to induce gene expression mediated by estrogen. The Journal of Steroid Biochemistry and Molecular Biology 82, 181-194.
17β-Estradiol (Standard)	50-28-2	MCF-7 trans. Transf. ER reptiles	EC50	0,000045		estrogen alpha	1		Matthews, J.B., Fertuck, K.C., Celius, T., Huang, Y.W., Fong, C.J., Zacharewski, T.R., 2002. Ability of structurally diverse natural products and synthetic chemicals to induce gene expression mediated by estrogen. The Journal of Steroid Biochemistry and Molecular Biology 82, 181-194.
17β-Estradiol (Standard)	50-28-2	MCF-7 BUS cells, E-Screen	Max. Prolif. 4,8f	0,001		estrogen alpha	1		Oh, Y.J., Jung, Y.J., Kang, J.-W., Yoo, Y.S., 2007. Investigation of the estrogenic activities of pesticides from Pal-dang reservoir by in vitro assay. Science of The Total Environment 388, 8-15.
17β-Estradiol (Standard)	50-28-2	S. cerevisiae, hERα	EC50	0.0006		estrogen alpha	1		Bovee, T.F.H., Helsdingen, R.J.R., Rietjens, I.M.C.M., Keijer, J., Hoogenboom, R.L.A.P., 2004. Rapid yeast estrogen bioassays stably expressing human estrogen receptors alpha and beta, and green fluorescent protein: a. The Journal of Steroid Biochemistry and Molecular Biology 91, 99-109.
17β-Estradiol (Standard)	50-28-2	MCF-7 cells transf. ERα	EC50	0.00035		estrogen alpha	1		Fertuck, K.C., Matthews, J.B., Zacharewski, T.R., 2001a. Hydroxylated benzo[a]pyrene metabolites are responsible for in vitro estrogen receptor-mediated gene expression induced by benzo[a]pyrene, but do not elicit uterotrophic effects in vivo. Toxicological sciences : an official journal of the Society of Toxicology 59, 231-240.
17β-Estradiol (Standard)	50-28-2	MCF-7 cells transf. ERα	EC50	0.00035		estrogen alpha	1		Fertuck, K.C., Kumar, S., Sikka, H.C., Matthews, J.B., Zacharewski, T.R., 2001b. Interaction of PAH-related compounds with the alpha and beta isoforms of the estrogen receptor. Toxicology Letters 121, 167-177.
17β-Estradiol (Standard)	50-28-2	E-Screen, MCF-7 cells	EC50	0,000005		estrogen alpha	1		Gutendorf, B., Westendorf, J., 2001. Comparison of an array of in vitro assays for the assessment of the estrogenic potential of natural and synthetic estrogens, phytoestrogens and xenoestrogens. Toxicology 166, 79-89.
17β-Estradiol (Standard)	50-28-2	S. cerevisiae, hERα	EC50	0.00045		estrogen alpha	1		Jungbauer, A., Beck, V., 2002. Yeast reporter system for rapid determination of estrogenic activity. Journal of Chromatography B, Analytical Technologies in the Biomedical and Life Sciences 777, 167-178.
17β-Estradiol (Standard)	50-28-2	MCF-7 cells	LOEC	0,00001		estrogen alpha	1		KIM, I.Y., Jae Ho SHIN, Hyung Sik KIM, LEE, S.J., Il Hyun KANG, Tae Sung KIM, Hyun Ju MOON, Kwang Sik CHOI, Aree MOON, HAN, S.Y., 2004. Assessing Estrogenic Activity of Pyrethroid Insecticides Using In Vitro Combination Assays. Journal of Reproduction and Development 50, 245-255.
17β-Estradiol (Standard)	50-28-2	Yeast Estrogen Screen	EC50	0,0005		estrogen alpha	1		Moffat, G.J., Burns, A., Van Miller, J., Joiner, R., Ashby, J., 2001. Glucuronidation of Nonylphenol and Octylphenol Eliminates Their Ability to Activate Transcription via the Estrogen. Regulatory Toxicology and Pharmacology 34, 182-187.
17β-Estradiol (Standard)	50-28-2	S. cerevisiae, hERα, Lysis	EC50	4.8E-05		estrogen alpha	1		Schultis, T., Metzger, J.W., 2004. Determination of estrogenic activity by LYES-assay (yeast estrogen screen-assay assisted by enzymatic digestion with. Chemosphere 57, 1649-1655.
17β-Estradiol (Standard)	50-28-2	E-Screen, MCF-7 cells	EC50	5.3E-06		estrogen alpha	1		Schultis, T., Metzger, J.W., 2004. Determination of estrogenic activity by LYES-assay (yeast estrogen screen-assay assisted by enzymatic digestion with. Chemosphere 57, 1649-1655.
17β-Estradiol (Standard)	50-28-2	S. cerevisiae, hERα, YES assay	EC50	0.00044		estrogen alpha	1		Schultis, T., Metzger, J.W., 2004. Determination of estrogenic activity by LYES-assay (yeast estrogen screen-assay assisted by enzymatic digestion with. Chemosphere 57, 1649-1655.
17β-Estradiol (Standard)	50-28-2	S. cerevisiae, hERα, Glas	EC50	0,0001	estimated from conc.-effect curve	estrogen alpha	1		Layton, A.C., Sanseverino, J., Gregory, B.W., Easter, J.P., Sayler, G.S., Schultz, T.W., 2002. In Vitro Estrogen Receptor Binding of PCBs: Measured Activity and Detection of Hydroxylated Metabolites in a Recombinant. Toxicology and Applied Pharmacology 180, 157-163.
17β-Estradiol (Standard)	50-28-2	S. cerevisiae, hERα	EC50	220		estrogen alpha	1		Hasenbrink, G., Sievernich, A., Wildt, L., Ludwig, J., Lichtenberg-Frate, H., 2006. Estrogenic effects of natural and synthetic compounds including tibolone assessed in Saccharomyces cerevisiae expressing the human estrogen ? and ? receptors. FASEB Journal 20.
17β-Estradiol (Standard)	50-28-2	ER competitive binding assay	IC50	0.0055		receptor binding ER alpha		100	Fertuck, K.C., Matthews, J.B., Zacharewski, T.R., 2001a. Hydroxylated benzo[a]pyrene metabolites are responsible for in vitro estrogen receptor-mediated gene expression induced by benzo[a]pyrene, but do not elicit uterotrophic effects in vivo. Toxicological sciences : an official journal of the Society of Toxicology 59, 231-240.
17β-Estradiol (Standard)	50-28-2	ER competitive binding assay	IC50	0.0055		receptor binding ER alpha		100	Fertuck, K.C., Kumar, S., Sikka, H.C., Matthews, J.B., Zacharewski, T.R., 2001b. Interaction of PAH-related compounds with the alpha and beta isoforms of the estrogen receptor. Toxicology Letters 121, 167-177.
17β-Estradiol (Standard)	50-28-2	ER competitive binding assay	EC50	0.000107		receptor binding ER alpha		100	García-Reyero, N., Requena, V., Petrovic, M., Fischer, B., Hansen, P.-D., Díaz, A., Ventura, F., Barceló, D., Piña, B., 2004. Estrogenic potential of halogenated derivatives of nonylphenol ethoxylates and carboxylates. Environmental toxicology and chemistry / SETAC 23, 705-711.
17β-Estradiol (Standard)	50-28-2	ER competitive binding assay	IC50	0.00050		receptor binding ER alpha			KIM, I.Y., Jae Ho SHIN, Hyung Sik KIM, LEE, S.J., Il Hyun KANG, Tae Sung KIM, Hyun Ju MOON, Kwang Sik CHOI, Aree MOON, HAN, S.Y., 2004. Assessing Estrogenic Activity of Pyrethroid Insecticides Using In Vitro Combination Assays. Journal of Reproduction and Development 50, 245-255.
17β-Estradiol (Standard)	50-28-2	ER competitive binding assay	IC50	> 0,0375		receptor binding ER alpha		1	Morohoshi, K., Yamamoto, H., Kamata, R., Shiraishi, F., Koda, T., Morita, M., 2005. Estrogenic activity of 37 components of commercial sunscreen lotions evaluated by in vitro assays. Toxicology in vitro : an international journal published in association with BIBRA 19, 457-469.
17β-Estradiol (Standard)	50-28-2	ER competitive binding assay	IC50	0,00259		receptor binding ER alpha		1	Date, K., Ohno, K., Azuma, Y., Hirano, S., Kobayashi, K., Sakurai, T., Nobuhara, Y., Yamada, T., 2002. Endocrine-disrupting effects of styrene oligomers that migrated from polystyrene containers into food. Food and Chemical Toxicology 40, 65-75.
17β-Estradiol (Standard)	50-28-2	10 pM-1 µM E2 or 60 nM-20 µM test compound	IC50	0.0056		receptor binding ER beta		100	Fertuck, K.C., Matthews, J.B., Zacharewski, T.R., 2001a. Hydroxylated benzo[a]pyrene metabolites are responsible for in vitro estrogen receptor-mediated gene expression induced by benzo[a]pyrene, but do not elicit uterotrophic effects in vivo. Toxicological sciences : an official journal of the Society of Toxicology 59, 231-240.
17β-Estradiol (Standard)	50-28-2	10 pM-1 µM E2 or 60 nM-20 µM test compound	IC50	0.0056		receptor binding ER beta		100	Fertuck, K.C., Kumar, S., Sikka, H.C., Matthews, J.B., Zacharewski, T.R., 2001b. Interaction of PAH-related compounds with the alpha and beta isoforms of the estrogen receptor. Toxicology Letters 121, 167-177.
17β-Testosterone	58-22-0	Yeast androgen bioassay	EC50	0.076		androgen	0,434		Bovee, T.F.H., Helsdingen, R.J.R., Hamers, A.R.M., van Duursen, M.B.M., Nielen, M.W.F., Hoogenboom, R.L.A.P., 2007. A new highly specific and robust yeast androgen bioassay for the detection of agonists and antagonists. Analytical and Bioanalytical Chemistry 389, 1549-1558.
17β-Trenbolone	10161-33-8	Yeast androgen bioassay	EC50	0.052		androgen	0,15		Bovee, T.F.H., Helsdingen, R.J.R., Hamers, A.R.M., van Duursen, M.B.M., Nielen, M.W.F., Hoogenboom, R.L.A.P., 2007. A new highly specific and robust yeast androgen bioassay for the detection of agonists and antagonists. Analytical and Bioanalytical Chemistry 389, 1549-1558.
1-Bromo-3-ethoxycarbonyl-1,2-diiodo-1-propene, BECDIP	77352-88-6	Yeast Estrogen Screen	EC50 (mg/L)	>1000		estrogen alpha	< 0,0000000091		Nakama, A., Funasaka, K., Shimizu, M., 2007. Evaluation of estrogenic activity of organic biocides using ER-binding and YES assay. Food and Chemical Toxicology 45, 1558-1564.
1-Hydroxycyclohexyl phenyl ketone"	947-19-3	AR-EcoScreenTM cells		no effect up to 10 µM		antiandrogen negativ			Araki, N., Ohno, K., Nakai, M., Takeyoshi, M., Iida, M., 2005. Screening for androgen receptor activities in 253 industrial chemicals by in vitro reporter gene assays using. Toxicology in Vitro 19, 831-842.
1-Menthol	2216-51-5	AR-EcoScreenTM cells		no effect up to 10 µM		antiandrogen negativ			Araki, N., Ohno, K., Nakai, M., Takeyoshi, M., Iida, M., 2005. Screening for androgen receptor activities in 253 industrial chemicals by in vitro reporter gene assays using. Toxicology in Vitro 19, 831-842.
1-OH-B[a]P	13345-23-8	MCF-7 cells transf. ERα	EC50	no effect up to 10 µM		estrogen alpha	< 0,000035		Fertuck, K.C., Matthews, J.B., Zacharewski, T.R., 2001a. Hydroxylated benzo[a]pyrene metabolites are responsible for in vitro estrogen receptor-mediated gene expression induced by benzo[a]pyrene, but do not elicit uterotrophic effects in vivo. Toxicological sciences : an official journal of the Society of Toxicology 59, 231-240.
1-OH-B[a]P	13345-23-8	MCF-7 cells transf. ERβ	EC50			estrogen beta	0,00004063		Fertuck, K.C., Matthews, J.B., Zacharewski, T.R., 2001a. Hydroxylated benzo[a]pyrene metabolites are responsible for in vitro estrogen receptor-mediated gene expression induced by benzo[a]pyrene, but do not elicit uterotrophic effects in vivo. Toxicological sciences : an official journal of the Society of Toxicology 59, 231-240.
1-OH-B[a]P	13345-23-8	ER competitive binding assay	IC50	>10 µM	no effect up to 10 µM	receptor binding ER alpha			Fertuck, K.C., Matthews, J.B., Zacharewski, T.R., 2001a. Hydroxylated benzo[a]pyrene metabolites are responsible for in vitro estrogen receptor-mediated gene expression induced by benzo[a]pyrene, but do not elicit uterotrophic effects in vivo. Toxicological sciences : an official journal of the Society of Toxicology 59, 231-240.
1-OH-B[a]P	13345-23-8	12 pM-1 µM E2 or 60 nM-20 µM test compound	IC50	3.3		receptor binding ER beta		0,1697	Fertuck, K.C., Matthews, J.B., Zacharewski, T.R., 2001a. Hydroxylated benzo[a]pyrene metabolites are responsible for in vitro estrogen receptor-mediated gene expression induced by benzo[a]pyrene, but do not elicit uterotrophic effects in vivo. Toxicological sciences : an official journal of the Society of Toxicology 59, 231-240.
1-Phenyl-3-methyl-5-pyrazolone	89-25-8	AR-EcoScreenTM cells		no effect up to 10 µM		antiandrogen negativ			Araki, N., Ohno, K., Nakai, M., Takeyoshi, M., Iida, M., 2005. Screening for androgen receptor activities in 253 industrial chemicals by in vitro reporter gene assays using. Toxicology in Vitro 19, 831-842.
2-(2'-Hydroxy-3',5'-di-t-amylphenyl)benzotriazole, UV-328	25973-55-1	Yeast two-hybrid assay, without S9	IC50	>5	Standard 4-OH Tamoxifen, <0.248	antiestrogen ER alpha	< 0,248		Morohoshi, K., Yamamoto, H., Kamata, R., Shiraishi, F., Koda, T., Morita, M., 2005. Estrogenic activity of 37 components of commercial sunscreen lotions evaluated by in vitro assays. Toxicology in vitro : an international journal published in association with BIBRA 19, 457-469.
2-(2'-Hydroxy-3',5'-di-t-amylphenyl)benzotriazole, UV-328	25973-55-1	Yeast two-hybrid assay, without S9	in relation to E2 (=1)			estrogen alpha	< 0,000013		Morohoshi, K., Yamamoto, H., Kamata, R., Shiraishi, F., Koda, T., Morita, M., 2005. Estrogenic activity of 37 components of commercial sunscreen lotions evaluated by in vitro assays. Toxicology in vitro : an international journal published in association with BIBRA 19, 457-469.
2-(2'-Hydroxy-3',5'-di-t-amylphenyl)benzotriazole, UV-328	25973-55-1	ER-ELISA withoutS9	RBA % rel. to DES			receptor binding ER alpha		< 0,022	Morohoshi, K., Yamamoto, H., Kamata, R., Shiraishi, F., Koda, T., Morita, M., 2005. Estrogenic activity of 37 components of commercial sunscreen lotions evaluated by in vitro assays. Toxicology in vitro : an international journal published in association with BIBRA 19, 457-469.
2-(2'-Hydroxy-3',5'-di-t-amylphenyl)benzotriazole, UV-328	25973-55-1	ER-ELISA with S9	RBA % rel. to DES			receptor binding ER alpha		< 0,022	Morohoshi, K., Yamamoto, H., Kamata, R., Shiraishi, F., Koda, T., Morita, M., 2005. Estrogenic activity of 37 components of commercial sunscreen lotions evaluated by in vitro assays. Toxicology in vitro : an international journal published in association with BIBRA 19, 457-469.
2-(2'-Hydroxy-3',5'-di-tert-butylphenyl)benzotriazole, UV-320	3846-71-7	Yeast two-hybrid assay, without S9	IC50	>5	Standard 4-OH Tamoxifen, <0.248	antiestrogen ER alpha	< 0,248		Morohoshi, K., Yamamoto, H., Kamata, R., Shiraishi, F., Koda, T., Morita, M., 2005. Estrogenic activity of 37 components of commercial sunscreen lotions evaluated by in vitro assays. Toxicology in vitro : an international journal published in association with BIBRA 19, 457-469.
2-(2'-Hydroxy-3',5'-di-tert-butylphenyl)benzotriazole, UV-320	3846-71-7	Yeast two-hybrid assay, without S9	in relation to E2 (=1)			estrogen alpha	< 0,000013		Morohoshi, K., Yamamoto, H., Kamata, R., Shiraishi, F., Koda, T., Morita, M., 2005. Estrogenic activity of 37 components of commercial sunscreen lotions evaluated by in vitro assays. Toxicology in vitro : an international journal published in association with BIBRA 19, 457-469.
2-(2'-Hydroxy-3',5'-di-tert-butylphenyl)benzotriazole, UV-320	3846-71-7	ER-ELISA withoutS9	RBA % rel. to DES			receptor binding ER alpha		< 0,022	Morohoshi, K., Yamamoto, H., Kamata, R., Shiraishi, F., Koda, T., Morita, M., 2005. Estrogenic activity of 37 components of commercial sunscreen lotions evaluated by in vitro assays. Toxicology in vitro : an international journal published in association with BIBRA 19, 457-469.
2-(2'-Hydroxy-3',5'-di-tert-butylphenyl)benzotriazole, UV-320	3846-71-7	ER-ELISA with S9	RBA % rel. to DES			receptor binding ER alpha		< 0,022	Morohoshi, K., Yamamoto, H., Kamata, R., Shiraishi, F., Koda, T., Morita, M., 2005. Estrogenic activity of 37 components of commercial sunscreen lotions evaluated by in vitro assays. Toxicology in vitro : an international journal published in association with BIBRA 19, 457-469.
2-(2'-Hydroxy-5'-methylphenyl)benzotriazole UV-P	2440-22-4	ER-ELISA with S9	RBA % rel. to DES			receptor binding ER alpha		< 0,022	Morohoshi, K., Yamamoto, H., Kamata, R., Shiraishi, F., Koda, T., Morita, M., 2005. Estrogenic activity of 37 components of commercial sunscreen lotions evaluated by in vitro assays. Toxicology in vitro : an international journal published in association with BIBRA 19, 457-469.
2-(2'-Hydroxy-5'-methylphenyl)benzotriazole, UV-P	2440-22-4	Yeast two-hybrid assay, without S9	IC50	>5	Standard 4-OH Tamoxifen, <0.248	antiestrogen ER alpha	< 0,248		Morohoshi, K., Yamamoto, H., Kamata, R., Shiraishi, F., Koda, T., Morita, M., 2005. Estrogenic activity of 37 components of commercial sunscreen lotions evaluated by in vitro assays. Toxicology in vitro : an international journal published in association with BIBRA 19, 457-469.
2-(2'-Hydroxy-5'-methylphenyl)benzotriazole, UV-P	2440-22-4	Yeast two-hybrid assay, without S9	in relation to E2 (=1)			estrogen alpha	< 0,000013		Morohoshi, K., Yamamoto, H., Kamata, R., Shiraishi, F., Koda, T., Morita, M., 2005. Estrogenic activity of 37 components of commercial sunscreen lotions evaluated by in vitro assays. Toxicology in vitro : an international journal published in association with BIBRA 19, 457-469.
2-(2'-Hydroxy-5'-methylphenyl)benzotriazole, UV-P	2440-22-4	ER-ELISA withoutS9	RBA % rel. to DES			receptor binding ER alpha		0,022	Morohoshi, K., Yamamoto, H., Kamata, R., Shiraishi, F., Koda, T., Morita, M., 2005. Estrogenic activity of 37 components of commercial sunscreen lotions evaluated by in vitro assays. Toxicology in vitro : an international journal published in association with BIBRA 19, 457-469.
2-(2-Hydroxy-5'-t-butylphenyl)benzotriazole, BTAH		Yeast two-hybrid assay, without S9	IC50	>5	Standard 4-OH Tamoxifen, <0.248	antiestrogen ER alpha	< 0,248		Morohoshi, K., Yamamoto, H., Kamata, R., Shiraishi, F., Koda, T., Morita, M., 2005. Estrogenic activity of 37 components of commercial sunscreen lotions evaluated by in vitro assays. Toxicology in vitro : an international journal published in association with BIBRA 19, 457-469.
2-(2-Hydroxy-5'-t-butylphenyl)benzotriazole, BTAH		Yeast two-hybrid assay, without S9	in relation to E2 (=1)			estrogen alpha	< 0,000013		Morohoshi, K., Yamamoto, H., Kamata, R., Shiraishi, F., Koda, T., Morita, M., 2005. Estrogenic activity of 37 components of commercial sunscreen lotions evaluated by in vitro assays. Toxicology in vitro : an international journal published in association with BIBRA 19, 457-469.
2-(2-Hydroxy-5'-t-butylphenyl)benzotriazole, BTAH		ER-ELISA withoutS9	RBA % rel. to DES		toxic	receptor binding ER alpha			Morohoshi, K., Yamamoto, H., Kamata, R., Shiraishi, F., Koda, T., Morita, M., 2005. Estrogenic activity of 37 components of commercial sunscreen lotions evaluated by in vitro assays. Toxicology in vitro : an international journal published in association with BIBRA 19, 457-469.
2-(2-Hydroxy-5'-t-butylphenyl)benzotriazole, BTAH		ER-ELISA with S9	RBA % rel. to DES		toxic	receptor binding ER alpha			Morohoshi, K., Yamamoto, H., Kamata, R., Shiraishi, F., Koda, T., Morita, M., 2005. Estrogenic activity of 37 components of commercial sunscreen lotions evaluated by in vitro assays. Toxicology in vitro : an international journal published in association with BIBRA 19, 457-469.
2-(3',5'-Di-t-butyl-2-hydroxyphenyl)-5-chlorobenzotriazole, UV-327	3864-99-1	Yeast two-hybrid assay, without S9	IC50	>5	Standard 4-OH Tamoxifen, <0.248	antiestrogen ER alpha	< 0,248		Morohoshi, K., Yamamoto, H., Kamata, R., Shiraishi, F., Koda, T., Morita, M., 2005. Estrogenic activity of 37 components of commercial sunscreen lotions evaluated by in vitro assays. Toxicology in vitro : an international journal published in association with BIBRA 19, 457-469.
2-(3',5'-Di-t-butyl-2-hydroxyphenyl)-5-chlorobenzotriazole, UV-327	3864-99-1	Yeast two-hybrid assay, without S9	in relation to E2 (=1)			estrogen alpha	< 0,000013		Morohoshi, K., Yamamoto, H., Kamata, R., Shiraishi, F., Koda, T., Morita, M., 2005. Estrogenic activity of 37 components of commercial sunscreen lotions evaluated by in vitro assays. Toxicology in vitro : an international journal published in association with BIBRA 19, 457-469.
2-(3',5'-Di-t-butyl-2-hydroxyphenyl)-5-chlorobenzotriazole, UV-327	3864-99-1	ER-ELISA withoutS9	RBA % rel. to DES			receptor binding ER alpha		< 0,022	Morohoshi, K., Yamamoto, H., Kamata, R., Shiraishi, F., Koda, T., Morita, M., 2005. Estrogenic activity of 37 components of commercial sunscreen lotions evaluated by in vitro assays. Toxicology in vitro : an international journal published in association with BIBRA 19, 457-469.
2-(3',5'-Di-t-butyl-2-hydroxyphenyl)-5-chlorobenzotriazole, UV-327	3864-99-1	ER-ELISA with S9	RBA % rel. to DES			receptor binding ER alpha		< 0,022	Morohoshi, K., Yamamoto, H., Kamata, R., Shiraishi, F., Koda, T., Morita, M., 2005. Estrogenic activity of 37 components of commercial sunscreen lotions evaluated by in vitro assays. Toxicology in vitro : an international journal published in association with BIBRA 19, 457-469.
2-(5-Chloro-2-benzotriazolyl)-6-tert-butyl-p-cresol, UV-326	3896-11-5	AR-EcoScreenTM cells		no effect up to 10 µM		antiandrogen negativ			Araki, N., Ohno, K., Nakai, M., Takeyoshi, M., Iida, M., 2005. Screening for androgen receptor activities in 253 industrial chemicals by in vitro reporter gene assays using. Toxicology in Vitro 19, 831-842.
2-(5-Chloro-2-benzotriazolyl)-6-tert-butyl-p-cresol, UV-326	3896-11-5	Yeast two-hybrid assay, without S9	IC50	>5	Standard 4-OH Tamoxifen, <0.248	antiestrogen ER alpha	< 0,248		Morohoshi, K., Yamamoto, H., Kamata, R., Shiraishi, F., Koda, T., Morita, M., 2005. Estrogenic activity of 37 components of commercial sunscreen lotions evaluated by in vitro assays. Toxicology in vitro : an international journal published in association with BIBRA 19, 457-469.
2-(5-Chloro-2-benzotriazolyl)-6-tert-butyl-p-cresol, UV-326	3896-11-5	Yeast two-hybrid assay, without S9	in relation to E2 (=1)			estrogen alpha	< 0,000013		Morohoshi, K., Yamamoto, H., Kamata, R., Shiraishi, F., Koda, T., Morita, M., 2005. Estrogenic activity of 37 components of commercial sunscreen lotions evaluated by in vitro assays. Toxicology in vitro : an international journal published in association with BIBRA 19, 457-469.
2-(5-Chloro-2-benzotriazolyl)-6-tert-butyl-p-cresol, UV-326	3896-11-5	ER-ELISA withoutS9	RBA % rel. to DES			receptor binding ER alpha		< 0,022	Morohoshi, K., Yamamoto, H., Kamata, R., Shiraishi, F., Koda, T., Morita, M., 2005. Estrogenic activity of 37 components of commercial sunscreen lotions evaluated by in vitro assays. Toxicology in vitro : an international journal published in association with BIBRA 19, 457-469.
2-(5-Chloro-2-benzotriazolyl)-6-tert-butyl-p-cresol, UV-326	3896-11-5	ER-ELISA with S9	RBA % rel. to DES			receptor binding ER alpha		< 0,022	Morohoshi, K., Yamamoto, H., Kamata, R., Shiraishi, F., Koda, T., Morita, M., 2005. Estrogenic activity of 37 components of commercial sunscreen lotions evaluated by in vitro assays. Toxicology in vitro : an international journal published in association with BIBRA 19, 457-469.
2,2' -Dibenzamidodiphenyldisulfide	135-57-9	AR-EcoScreenTM cells		no effect up to 10 µM		antiandrogen negativ			Araki, N., Ohno, K., Nakai, M., Takeyoshi, M., Iida, M., 2005. Screening for androgen receptor activities in 253 industrial chemicals by in vitro reporter gene assays using. Toxicology in Vitro 19, 831-842.
2,2'-(2,4,8,10-Tetraoxaspiro[5.5]undecane-3,9-diyl)bis[2,2-dimethyleth	1455-42-1	AR-EcoScreenTM cells		no effect up to 10 µM		antiandrogen negativ			Araki, N., Ohno, K., Nakai, M., Takeyoshi, M., Iida, M., 2005. Screening for androgen receptor activities in 253 industrial chemicals by in vitro reporter gene assays using. Toxicology in Vitro 19, 831-842.
2,2',4,4'-Tetrachlorobiphenyl	2437-79-8	ER competitive binding assay	IC50, RBA % rel. to E2	> 100		receptor binding ER alpha		< 0,000899	Blair, R.M., Fang, H., Branham, W.S., Hass, B.S., Dial, S.L., Moland, C.L., Tong, W., Shi, L., Perkins, R., Sheehan, D.M., 2000. The estrogen receptor relative binding affinities of 188 natural and xenochemicals: structural diversity of ligands. Toxicological sciences : an official journal of the Society of Toxicology 54, 138-153.
2,2',4,4'-Tetrahydroxybenzil	5394-98-9	ER competitive binding assay	RBA % rel. to E2	0,43		receptor binding ER alpha		0,209	Blair, R.M., Fang, H., Branham, W.S., Hass, B.S., Dial, S.L., Moland, C.L., Tong, W., Shi, L., Perkins, R., Sheehan, D.M., 2000. The estrogen receptor relative binding affinities of 188 natural and xenochemicals: structural diversity of ligands. Toxicological sciences : an official journal of the Society of Toxicology 54, 138-153.
2,2',4,4'-Tetrahydroxybenzophenone, BP-2	131-55-5	Yeast two-hybrid assay, without S9	IC50	>5	Standard 4-OH Tamoxifen, <0.248	antiestrogen ER alpha	< 0,248		Morohoshi, K., Yamamoto, H., Kamata, R., Shiraishi, F., Koda, T., Morita, M., 2005. Estrogenic activity of 37 components of commercial sunscreen lotions evaluated by in vitro assays. Toxicology in vitro : an international journal published in association with BIBRA 19, 457-469.
2,2',4,4'-Tetrahydroxybenzophenone, BP-2	131-55-5	Yeast two-hybrid assay, without S9	in relation to E2 (=1)			estrogen alpha	0,000026		Morohoshi, K., Yamamoto, H., Kamata, R., Shiraishi, F., Koda, T., Morita, M., 2005. Estrogenic activity of 37 components of commercial sunscreen lotions evaluated by in vitro assays. Toxicology in vitro : an international journal published in association with BIBRA 19, 457-469.
2,2',4,4'-Tetrahydroxybenzophenone, BP-2	131-55-5	ER-ELISA withoutS9	RBA % rel. to DES			receptor binding ER alpha		5,5	Morohoshi, K., Yamamoto, H., Kamata, R., Shiraishi, F., Koda, T., Morita, M., 2005. Estrogenic activity of 37 components of commercial sunscreen lotions evaluated by in vitro assays. Toxicology in vitro : an international journal published in association with BIBRA 19, 457-469.
2,2',4,4'-Tetrahydroxybenzophenone, BP-2	131-55-5	ER-ELISA with S9	RBA % rel. to DES			receptor binding ER alpha		0,39	Morohoshi, K., Yamamoto, H., Kamata, R., Shiraishi, F., Koda, T., Morita, M., 2005. Estrogenic activity of 37 components of commercial sunscreen lotions evaluated by in vitro assays. Toxicology in vitro : an international journal published in association with BIBRA 19, 457-469.
2,2,6,6-Tetramethyl-4-hydroxypiperidine	2403-88-5	AR-EcoScreenTM cells		no effect up to 10 µM		antiandrogen negativ			Araki, N., Ohno, K., Nakai, M., Takeyoshi, M., Iida, M., 2005. Screening for androgen receptor activities in 253 industrial chemicals by in vitro reporter gene assays using. Toxicology in Vitro 19, 831-842.
2,2'-[m-Phenylenebis(oxy)]bis[ethanol]	102-40-9	AR-EcoScreenTM cells		no effect up to 10 µM		antiandrogen negativ			Araki, N., Ohno, K., Nakai, M., Takeyoshi, M., Iida, M., 2005. Screening for androgen receptor activities in 253 industrial chemicals by in vitro reporter gene assays using. Toxicology in Vitro 19, 831-842.
2,2-Bis(4-cyanophenyl)propane	1156-51-0	5 nM [3H]-DHT	RBA (%)	no binding up to 0,1		receptor binding AR			Araki, N., Ohno, K., Nakai, M., Takeyoshi, M., Iida, M., 2005. Screening for androgen receptor activities in 253 industrial chemicals by in vitro reporter gene assays using. Toxicology in Vitro 19, 831-842.
2,2-Bis(4-cyanophenyl)propane	1156-51-0	AR-EcoScreenTM cells	IC30	0.836	no standard	antiandrogen			Araki, N., Ohno, K., Nakai, M., Takeyoshi, M., Iida, M., 2005. Screening for androgen receptor activities in 253 industrial chemicals by in vitro reporter gene assays using. Toxicology in Vitro 19, 831-842.
2,2-Bis-(4-hydroxyphenyl)-butane (bisphenol B)	77-40-7	ER competitive binding assay	RBA % rel. to E2	1,05		receptor binding ER alpha		0,086	Blair, R.M., Fang, H., Branham, W.S., Hass, B.S., Dial, S.L., Moland, C.L., Tong, W., Shi, L., Perkins, R., Sheehan, D.M., 2000. The estrogen receptor relative binding affinities of 188 natural and xenochemicals: structural diversity of ligands. Toxicological sciences : an official journal of the Society of Toxicology 54, 138-153.
2,2'-Dihydroxy-4,4'-dimethoxybenzophenone, BP-6	131-54-4	Yeast two-hybrid assay, without S9	IC50	>5	Standard 4-OH Tamoxifen, <0.248	antiestrogen ER alpha	< 0,248		Morohoshi, K., Yamamoto, H., Kamata, R., Shiraishi, F., Koda, T., Morita, M., 2005. Estrogenic activity of 37 components of commercial sunscreen lotions evaluated by in vitro assays. Toxicology in vitro : an international journal published in association with BIBRA 19, 457-469.
2,2'-Dihydroxy-4,4'-dimethoxybenzophenone, BP-6	131-54-4	Yeast two-hybrid assay, without S9	in relation to E2 (=1)			estrogen alpha	< 0,000013		Morohoshi, K., Yamamoto, H., Kamata, R., Shiraishi, F., Koda, T., Morita, M., 2005. Estrogenic activity of 37 components of commercial sunscreen lotions evaluated by in vitro assays. Toxicology in vitro : an international journal published in association with BIBRA 19, 457-469.
2,2'-Dihydroxy-4,4'-dimethoxybenzophenone, BP-6	131-54-4	ER-ELISA withoutS9	RBA % rel. to DES		suspected	receptor binding ER alpha			Morohoshi, K., Yamamoto, H., Kamata, R., Shiraishi, F., Koda, T., Morita, M., 2005. Estrogenic activity of 37 components of commercial sunscreen lotions evaluated by in vitro assays. Toxicology in vitro : an international journal published in association with BIBRA 19, 457-469.
2,2'-Dihydroxy-4,4'-dimethoxybenzophenone, BP-6	131-54-4	ER-ELISA with S9	RBA % rel. to DES			receptor binding ER alpha		0,33	Morohoshi, K., Yamamoto, H., Kamata, R., Shiraishi, F., Koda, T., Morita, M., 2005. Estrogenic activity of 37 components of commercial sunscreen lotions evaluated by in vitro assays. Toxicology in vitro : an international journal published in association with BIBRA 19, 457-469.
2,2'-Dihydroxy-4-methoxybenzophenone, BP-8	131-53-3	Yeast two-hybrid assay, without S9	IC50	>5	Standard 4-OH Tamoxifen, <0.248	antiestrogen ER alpha	< 0,248		Morohoshi, K., Yamamoto, H., Kamata, R., Shiraishi, F., Koda, T., Morita, M., 2005. Estrogenic activity of 37 components of commercial sunscreen lotions evaluated by in vitro assays. Toxicology in vitro : an international journal published in association with BIBRA 19, 457-469.
2,2'-Dihydroxy-4-methoxybenzophenone, BP-8	131-53-3	Yeast two-hybrid assay, without S9	in relation to E2 (=1)			estrogen alpha	< 0,000013		Morohoshi, K., Yamamoto, H., Kamata, R., Shiraishi, F., Koda, T., Morita, M., 2005. Estrogenic activity of 37 components of commercial sunscreen lotions evaluated by in vitro assays. Toxicology in vitro : an international journal published in association with BIBRA 19, 457-469.
2,2'-Dihydroxy-4-methoxybenzophenone, BP-8	131-53-3	ER competitive binding assay	IC50, RBA % rel. to E2	> 100		receptor binding ER alpha		< 0,000899	Blair, R.M., Fang, H., Branham, W.S., Hass, B.S., Dial, S.L., Moland, C.L., Tong, W., Shi, L., Perkins, R., Sheehan, D.M., 2000. The estrogen receptor relative binding affinities of 188 natural and xenochemicals: structural diversity of ligands. Toxicological sciences : an official journal of the Society of Toxicology 54, 138-153.
2,2'-Dihydroxy-4-methoxybenzophenone, BP-8	131-53-3	ER-ELISA withoutS9	RBA % rel. to DES			receptor binding ER alpha		< 0,022	Morohoshi, K., Yamamoto, H., Kamata, R., Shiraishi, F., Koda, T., Morita, M., 2005. Estrogenic activity of 37 components of commercial sunscreen lotions evaluated by in vitro assays. Toxicology in vitro : an international journal published in association with BIBRA 19, 457-469.
2,2'-Dihydroxy-4-methoxybenzophenone, BP-8	131-53-3	ER-ELISA with S9	RBA % rel. to DES		suspected	receptor binding ER alpha			Morohoshi, K., Yamamoto, H., Kamata, R., Shiraishi, F., Koda, T., Morita, M., 2005. Estrogenic activity of 37 components of commercial sunscreen lotions evaluated by in vitro assays. Toxicology in vitro : an international journal published in association with BIBRA 19, 457-469.
2,2'-Dihydroxybenzophenone	835-11-0	ER competitive binding assay	IC50, RBA % rel. to E2	> 100		receptor binding ER alpha		< 0,000899	Blair, R.M., Fang, H., Branham, W.S., Hass, B.S., Dial, S.L., Moland, C.L., Tong, W., Shi, L., Perkins, R., Sheehan, D.M., 2000. The estrogen receptor relative binding affinities of 188 natural and xenochemicals: structural diversity of ligands. Toxicological sciences : an official journal of the Society of Toxicology 54, 138-153.
2,2-Dimethoxy-2-phenylacetophenone	24650-42-8	AR-EcoScreenTM cells		no effect up to 10 µM		antiandrogen negativ			Araki, N., Ohno, K., Nakai, M., Takeyoshi, M., Iida, M., 2005. Screening for androgen receptor activities in 253 industrial chemicals by in vitro reporter gene assays using. Toxicology in Vitro 19, 831-842.
2,2'-Methylenebis (4-chlorophenol)	97-23-4	ER competitive binding assay	RBA % rel. to E2	25,5		receptor binding ER alpha		0,004	Blair, R.M., Fang, H., Branham, W.S., Hass, B.S., Dial, S.L., Moland, C.L., Tong, W., Shi, L., Perkins, R., Sheehan, D.M., 2000. The estrogen receptor relative binding affinities of 188 natural and xenochemicals: structural diversity of ligands. Toxicological sciences : an official journal of the Society of Toxicology 54, 138-153.
2',3',4',5'-Tetrachloro-4-biphenylol	67651-34-7	ER competitive binding assay	IC50, RBA % rel. to E2	0,395		receptor binding ER alpha		0,228	Blair, R.M., Fang, H., Branham, W.S., Hass, B.S., Dial, S.L., Moland, C.L., Tong, W., Shi, L., Perkins, R., Sheehan, D.M., 2000. The estrogen receptor relative binding affinities of 188 natural and xenochemicals: structural diversity of ligands. Toxicological sciences : an official journal of the Society of Toxicology 54, 138-153.
2,3,5,6-Tetrachlorobenzoquinone	118-75-2	AR-EcoScreenTM cells		no effect up to 10 µM		antiandrogen negativ			Araki, N., Ohno, K., Nakai, M., Takeyoshi, M., Iida, M., 2005. Screening for androgen receptor activities in 253 industrial chemicals by in vitro reporter gene assays using. Toxicology in Vitro 19, 831-842.
2,3,6-Trimethylphenol	2416-94-6	AR-EcoScreenTM cells		no effect up to 10 µM		antiandrogen negativ			Araki, N., Ohno, K., Nakai, M., Takeyoshi, M., Iida, M., 2005. Screening for androgen receptor activities in 253 industrial chemicals by in vitro reporter gene assays using. Toxicology in Vitro 19, 831-842.
2,3-Dichloro-1,4-naphthoquinone	117-80-6	AR-EcoScreenTM cells		no effect up to 10 µM		antiandrogen negativ			Araki, N., Ohno, K., Nakai, M., Takeyoshi, M., Iida, M., 2005. Screening for androgen receptor activities in 253 industrial chemicals by in vitro reporter gene assays using. Toxicology in Vitro 19, 831-842.
2,4,5-T	93-76-5	ER competitive binding assay	IC50, RBA % rel. to E2	> 1000		receptor binding ER alpha		< 0,0000899	Blair, R.M., Fang, H., Branham, W.S., Hass, B.S., Dial, S.L., Moland, C.L., Tong, W., Shi, L., Perkins, R., Sheehan, D.M., 2000. The estrogen receptor relative binding affinities of 188 natural and xenochemicals: structural diversity of ligands. Toxicological sciences : an official journal of the Society of Toxicology 54, 138-153.
2,4,6-Chlorobiphenyl	35693-92-6	S. cerevisiae, hERα, Glas	EC50	0.8		estrogen alpha	0,000093		Layton, A.C., Sanseverino, J., Gregory, B.W., Easter, J.P., Sayler, G.S., Schultz, T.W., 2002. In Vitro Estrogen Receptor Binding of PCBs: Measured Activity and Detection of Hydroxylated Metabolites in a Recombinant. Toxicology and Applied Pharmacology 180, 157-163.
2,4,6-Tribromophenol (2,4,6-TBP)	118-79-6	ER Calux®	IC50	8.3	Standard ICI 182,780	antiestrogen ER alpha	0,000017		Hamers, T., Kamstra, J.H., Sonneveld, E., Murk, A.J., Kester, M.H.A., Andersson, P.L., Legler, J., Brouwer, A., 2006. In vitro profiling of the endocrine-disrupting potency of brominated flame retardants. Toxicological sciences : an official journal of the Society of Toxicology 92, 157-173.
2,4,6-Tribromophenol (2,4,6-TBP)	118-79-6	ER Calux®		no effect at 10 µM		estrogen alpha	< 0,0000004		Hamers, T., Kamstra, J.H., Sonneveld, E., Murk, A.J., Kester, M.H.A., Andersson, P.L., Legler, J., Brouwer, A., 2006. In vitro profiling of the endocrine-disrupting potency of brominated flame retardants. Toxicological sciences : an official journal of the Society of Toxicology 92, 157-173.
2,4,6-Tribromophenol (2,4,6-TBP)	118-79-6	AR Calux®		no effect at 10 µM	no data on standard	androgen			Hamers, T., Kamstra, J.H., Sonneveld, E., Murk, A.J., Kester, M.H.A., Andersson, P.L., Legler, J., Brouwer, A., 2006. In vitro profiling of the endocrine-disrupting potency of brominated flame retardants. Toxicological sciences : an official journal of the Society of Toxicology 92, 157-173.
2,4,6-Tribromophenol (2,4,6-TBP)	118-79-6	Yeast androgen bioassay	EC50	no effect up to 100 µM		androgen	< 0,00033		Bovee, T.F.H., Helsdingen, R.J.R., Hamers, A.R.M., van Duursen, M.B.M., Nielen, M.W.F., Hoogenboom, R.L.A.P., 2007. A new highly specific and robust yeast androgen bioassay for the detection of agonists and antagonists. Analytical and Bioanalytical Chemistry 389, 1549-1558.
2,4,6-Tribromophenol (2,4,6-TBP)	118-79-6	Yeast androgen assay	IC50	1	Standard Flutamide	antiandrogen	1		Bovee, T.F.H., Helsdingen, R.J.R., Hamers, A.R.M., van Duursen, M.B.M., Nielen, M.W.F., Hoogenboom, R.L.A.P., 2007. A new highly specific and robust yeast androgen bioassay for the detection of agonists and antagonists. Analytical and Bioanalytical Chemistry 389, 1549-1558.
2,4,6-Tribromophenol (2,4,6-TBP)	118-79-6	AR Calux®	IC50	> 15	Standard Flutamide, <0.1	antiandrogen	< 0,1		Hamers, T., Kamstra, J.H., Sonneveld, E., Murk, A.J., Kester, M.H.A., Andersson, P.L., Legler, J., Brouwer, A., 2006. In vitro profiling of the endocrine-disrupting potency of brominated flame retardants. Toxicological sciences : an official journal of the Society of Toxicology 92, 157-173.
2,4,6-Trichlorophenylhydrazine	5329-12-4	5 nM [3H]-DHT	RBA (%)	no binding up to 0,1		receptor binding AR			Araki, N., Ohno, K., Nakai, M., Takeyoshi, M., Iida, M., 2005. Screening for androgen receptor activities in 253 industrial chemicals by in vitro reporter gene assays using. Toxicology in Vitro 19, 831-842.
2,4,6-Trichlorophenylhydrazine	5329-12-4	AR-EcoScreenTM cells	IC30	4.71	no standard	antiandrogen			Araki, N., Ohno, K., Nakai, M., Takeyoshi, M., Iida, M., 2005. Screening for androgen receptor activities in 253 industrial chemicals by in vitro reporter gene assays using. Toxicology in Vitro 19, 831-842.
2,4,6-Trichlorophenylhydrazine	5329-12-4	AR-EcoScreenTM cells	IC50	8.22	no standard	antiandrogen			Araki, N., Ohno, K., Nakai, M., Takeyoshi, M., Iida, M., 2005. Screening for androgen receptor activities in 253 industrial chemicals by in vitro reporter gene assays using. Toxicology in Vitro 19, 831-842.
2,4-Diamino-6-pheny1-1,3,5-triazine	91-76-9	AR-EcoScreenTM cells		no effect up to 10 µM		antiandrogen negativ			Araki, N., Ohno, K., Nakai, M., Takeyoshi, M., Iida, M., 2005. Screening for androgen receptor activities in 253 industrial chemicals by in vitro reporter gene assays using. Toxicology in Vitro 19, 831-842.
2,4'-Dichlorobiphenyl	34883-43-7	ER competitive binding assay	IC50, RBA % rel. to E2	365		receptor binding ER alpha		0,0002	Blair, R.M., Fang, H., Branham, W.S., Hass, B.S., Dial, S.L., Moland, C.L., Tong, W., Shi, L., Perkins, R., Sheehan, D.M., 2000. The estrogen receptor relative binding affinities of 188 natural and xenochemicals: structural diversity of ligands. Toxicological sciences : an official journal of the Society of Toxicology 54, 138-153.
2,4-Dichlorophenoxyacetic acid (2,4-D)	94-75-7	ER competitive binding assay	IC50, RBA % rel. to E2	> 100		receptor binding ER alpha		< 0,000899	Blair, R.M., Fang, H., Branham, W.S., Hass, B.S., Dial, S.L., Moland, C.L., Tong, W., Shi, L., Perkins, R., Sheehan, D.M., 2000. The estrogen receptor relative binding affinities of 188 natural and xenochemicals: structural diversity of ligands. Toxicological sciences : an official journal of the Society of Toxicology 54, 138-153.
2,4-Dichlorphenol	120-83-2	MDA-kb2 cell proliferation	IC50	752 (extrapolated)	Standard Flutamide	antiandrogen	0,0028		Tamura, H., Ishimoto, Y., Fujikawa, T., Aoyama, H., Yoshikawa, H., Akamatsu, M., 2006. Structural basis for androgen receptor agonists and antagonists: interaction of SPEED 98-listed chemicals and related compounds with the androgen receptor based on an in vitro reporter gene assay and 3D-QSAR. Bioorganic & medicinal chemistry 14, 7160-7174.
2,4-Dihydroxybenzophenone, BP-1	131-56-6	Yeast two-hybrid assay, without S9	IC50	>5	Standard 4-OH Tamoxifen, <0.248	antiestrogen ER alpha	< 0,248		Morohoshi, K., Yamamoto, H., Kamata, R., Shiraishi, F., Koda, T., Morita, M., 2005. Estrogenic activity of 37 components of commercial sunscreen lotions evaluated by in vitro assays. Toxicology in vitro : an international journal published in association with BIBRA 19, 457-469.
2,4-Dihydroxybenzophenone, BP-1	131-56-6	Yeast two-hybrid assay, without S9	in relation to E2 (=1)			estrogen alpha	0,00021		Morohoshi, K., Yamamoto, H., Kamata, R., Shiraishi, F., Koda, T., Morita, M., 2005. Estrogenic activity of 37 components of commercial sunscreen lotions evaluated by in vitro assays. Toxicology in vitro : an international journal published in association with BIBRA 19, 457-469.
2,4-Dihydroxybenzophenone, BP-1	131-56-6	ER competitive binding assay	IC50, RBA % rel. to E2	36,5		receptor binding ER alpha		0,002	Blair, R.M., Fang, H., Branham, W.S., Hass, B.S., Dial, S.L., Moland, C.L., Tong, W., Shi, L., Perkins, R., Sheehan, D.M., 2000. The estrogen receptor relative binding affinities of 188 natural and xenochemicals: structural diversity of ligands. Toxicological sciences : an official journal of the Society of Toxicology 54, 138-153.
2,4-Dihydroxybenzophenone, BP-1	131-56-6	ER-ELISA withoutS9	RBA % rel. to DES			receptor binding ER alpha		1,4	Morohoshi, K., Yamamoto, H., Kamata, R., Shiraishi, F., Koda, T., Morita, M., 2005. Estrogenic activity of 37 components of commercial sunscreen lotions evaluated by in vitro assays. Toxicology in vitro : an international journal published in association with BIBRA 19, 457-469.
2,4-Dihydroxybenzophenone, BP-1	131-56-6	ER-ELISA with S9	RBA % rel. to DES			receptor binding ER alpha		2,4	Morohoshi, K., Yamamoto, H., Kamata, R., Shiraishi, F., Koda, T., Morita, M., 2005. Estrogenic activity of 37 components of commercial sunscreen lotions evaluated by in vitro assays. Toxicology in vitro : an international journal published in association with BIBRA 19, 457-469.
2,4-Dinitrophenol	51-28-5	AR-EcoScreenTM cells		no effect up to 10 µM		antiandrogen negativ			Araki, N., Ohno, K., Nakai, M., Takeyoshi, M., Iida, M., 2005. Screening for androgen receptor activities in 253 industrial chemicals by in vitro reporter gene assays using. Toxicology in Vitro 19, 831-842.
2,4-Diphenyl-4-methylpentene-1	6362-80-7	5 nM [3H]-DHT	RBA (%)	IC50 not given		receptor binding AR		0,00608	Araki, N., Ohno, K., Nakai, M., Takeyoshi, M., Iida, M., 2005. Screening for androgen receptor activities in 253 industrial chemicals by in vitro reporter gene assays using. Toxicology in Vitro 19, 831-842.
2,4-Diphenyl-4-methylpentene-1	6362-80-7	AR-EcoScreenTM cells	IC30	6.53	no standard	antiandrogen			Araki, N., Ohno, K., Nakai, M., Takeyoshi, M., Iida, M., 2005. Screening for androgen receptor activities in 253 industrial chemicals by in vitro reporter gene assays using. Toxicology in Vitro 19, 831-842.
2,5-Chlorobiphenyl	34883-39-1	S. cerevisiae, hERα, Glas	EC50	21		estrogen alpha	0,000002		Layton, A.C., Sanseverino, J., Gregory, B.W., Easter, J.P., Sayler, G.S., Schultz, T.W., 2002. In Vitro Estrogen Receptor Binding of PCBs: Measured Activity and Detection of Hydroxylated Metabolites in a Recombinant. Toxicology and Applied Pharmacology 180, 157-163.
2',5'-Dichloro-4-biphenylol	53905-28-5	ER competitive binding assay	IC50, RBA % rel. to E2	2,50		receptor binding ER alpha		0,036	Blair, R.M., Fang, H., Branham, W.S., Hass, B.S., Dial, S.L., Moland, C.L., Tong, W., Shi, L., Perkins, R., Sheehan, D.M., 2000. The estrogen receptor relative binding affinities of 188 natural and xenochemicals: structural diversity of ligands. Toxicological sciences : an official journal of the Society of Toxicology 54, 138-153.
2,5-Dichloronitrobenzene	89-61-2	AR-EcoScreenTM cells		no effect up to 10 µM		antiandrogen negativ			Araki, N., Ohno, K., Nakai, M., Takeyoshi, M., Iida, M., 2005. Screening for androgen receptor activities in 253 industrial chemicals by in vitro reporter gene assays using. Toxicology in Vitro 19, 831-842.
2,5-Dimercapto-1 ,3,4-thiadiazole	1072-71-5	AR-EcoScreenTM cells		no effect up to 10 µM		antiandrogen negativ			Araki, N., Ohno, K., Nakai, M., Takeyoshi, M., Iida, M., 2005. Screening for androgen receptor activities in 253 industrial chemicals by in vitro reporter gene assays using. Toxicology in Vitro 19, 831-842.
2',5'-Dimethoxy-4'-chloro-acetoacetanilide	4433-79-8	AR-EcoScreenTM cells		no effect up to 10 µM		antiandrogen negativ			Araki, N., Ohno, K., Nakai, M., Takeyoshi, M., Iida, M., 2005. Screening for androgen receptor activities in 253 industrial chemicals by in vitro reporter gene assays using. Toxicology in Vitro 19, 831-842.
2,5-Di-tert-octylhydroquinone	903-19-5	AR-EcoScreenTM cells		no effect up to 10 µM		antiandrogen negativ			Araki, N., Ohno, K., Nakai, M., Takeyoshi, M., Iida, M., 2005. Screening for androgen receptor activities in 253 industrial chemicals by in vitro reporter gene assays using. Toxicology in Vitro 19, 831-842.
2,6- Di-tert-butylphenol	128-39-2	AR-EcoScreenTM cells		no effect up to 10 µM		antiandrogen negativ			Araki, N., Ohno, K., Nakai, M., Takeyoshi, M., Iida, M., 2005. Screening for androgen receptor activities in 253 industrial chemicals by in vitro reporter gene assays using. Toxicology in Vitro 19, 831-842.
2,6-Dibromo-4-nonylphenol		Recombinant Yeast Assay	EC50	no effect up to 10 µM		estrogen alpha	< 0,00000786		Hill, E.M., Smith, M.D., 2006. Identification and steroid receptor activity of products formed from the bromination of technical nonylphenol. Chemosphere 64, 1761-1768.
2,6-Dibromo-4-nonylphenol		Recombinant Yeast Assay	IC50	>20	Standard Flutamide, < 0.8	antiandrogen	< 0,8		Hill, E.M., Smith, M.D., 2006. Identification and steroid receptor activity of products formed from the bromination of technical nonylphenol. Chemosphere 64, 1761-1768.
2,6-Dibromo-4-nonylphenol		Recombinant Yeast Assay	EC50	>20		androgen	< 0,000008		Hill, E.M., Smith, M.D., 2006. Identification and steroid receptor activity of products formed from the bromination of technical nonylphenol. Chemosphere 64, 1761-1768.
2,6-Dichlorotoluene	118-69-4	AR-EcoScreenTM cells		no effect up to 10 µM		antiandrogen negativ			Araki, N., Ohno, K., Nakai, M., Takeyoshi, M., Iida, M., 2005. Screening for androgen receptor activities in 253 industrial chemicals by in vitro reporter gene assays using. Toxicology in Vitro 19, 831-842.
2,6-Dimethyl hexestrol		ER competitive binding assay	IC50, RBA % rel. to E2	0,007		receptor binding ER alpha		12,843	Blair, R.M., Fang, H., Branham, W.S., Hass, B.S., Dial, S.L., Moland, C.L., Tong, W., Shi, L., Perkins, R., Sheehan, D.M., 2000. The estrogen receptor relative binding affinities of 188 natural and xenochemicals: structural diversity of ligands. Toxicological sciences : an official journal of the Society of Toxicology 54, 138-153.
2,6-Di-tert-butyl-p-eresol	128-37-0	AR-EcoScreenTM cells		no effect up to 10 µM		antiandrogen negativ			Araki, N., Ohno, K., Nakai, M., Takeyoshi, M., Iida, M., 2005. Screening for androgen receptor activities in 253 industrial chemicals by in vitro reporter gene assays using. Toxicology in Vitro 19, 831-842.
2,6-Xylenol	576-26-1	AR-EcoScreenTM cells		no effect up to 10 µM		antiandrogen negativ			Araki, N., Ohno, K., Nakai, M., Takeyoshi, M., Iida, M., 2005. Screening for androgen receptor activities in 253 industrial chemicals by in vitro reporter gene assays using. Toxicology in Vitro 19, 831-842.
2-[4-(Dibutylamino)salicyloyl]benzoic acid	54574-82-2	AR-EcoScreenTM cells		no effect up to 10 µM		antiandrogen negativ			Araki, N., Ohno, K., Nakai, M., Takeyoshi, M., Iida, M., 2005. Screening for androgen receptor activities in 253 industrial chemicals by in vitro reporter gene assays using. Toxicology in Vitro 19, 831-842.
2-0xo-4-methyl-1,3-dioxolan	108-32-7	AR-EcoScreenTM cells		no effect up to 10 µM		antiandrogen negativ			Araki, N., Ohno, K., Nakai, M., Takeyoshi, M., Iida, M., 2005. Screening for androgen receptor activities in 253 industrial chemicals by in vitro reporter gene assays using. Toxicology in Vitro 19, 831-842.
2-Amino-4-tert-butylphenol	1199-46-8	AR-EcoScreenTM cells		no effect up to 10 µM		antiandrogen negativ			Araki, N., Ohno, K., Nakai, M., Takeyoshi, M., Iida, M., 2005. Screening for androgen receptor activities in 253 industrial chemicals by in vitro reporter gene assays using. Toxicology in Vitro 19, 831-842.
2-Amino-5-methylbenzenesulfonic acid	88-44-8	AR-EcoScreenTM cells		no effect up to 10 µM		antiandrogen negativ			Araki, N., Ohno, K., Nakai, M., Takeyoshi, M., Iida, M., 2005. Screening for androgen receptor activities in 253 industrial chemicals by in vitro reporter gene assays using. Toxicology in Vitro 19, 831-842.
2-Amino-5-naphthol-7-sulfonic acid	87-02-5	AR-EcoScreenTM cells		no effect up to 10 µM		antiandrogen negativ			Araki, N., Ohno, K., Nakai, M., Takeyoshi, M., Iida, M., 2005. Screening for androgen receptor activities in 253 industrial chemicals by in vitro reporter gene assays using. Toxicology in Vitro 19, 831-842.
2-Amino-5-naphthol-7-sulfonic acid	87-02-5	AR-EcoScreenTM cells		no effect up to 10 µM		antiandrogen negativ			Araki, N., Ohno, K., Nakai, M., Takeyoshi, M., Iida, M., 2005. Screening for androgen receptor activities in 253 industrial chemicals by in vitro reporter gene assays using. Toxicology in Vitro 19, 831-842.
2-Aminothiophenol	137-07-5	AR-EcoScreenTM cells		no effect up to 10 µM		antiandrogen negativ			Araki, N., Ohno, K., Nakai, M., Takeyoshi, M., Iida, M., 2005. Screening for androgen receptor activities in 253 industrial chemicals by in vitro reporter gene assays using. Toxicology in Vitro 19, 831-842.
2-Benzylideneoetanal	101-86-0	AR-EcoScreenTM cells		no effect up to 10 µM		antiandrogen negativ			Araki, N., Ohno, K., Nakai, M., Takeyoshi, M., Iida, M., 2005. Screening for androgen receptor activities in 253 industrial chemicals by in vitro reporter gene assays using. Toxicology in Vitro 19, 831-842.
2-Bromo-1-indanol	5400-80-6	AR-EcoScreenTM cells		no effect up to 10 µM		antiandrogen negativ			Araki, N., Ohno, K., Nakai, M., Takeyoshi, M., Iida, M., 2005. Screening for androgen receptor activities in 253 industrial chemicals by in vitro reporter gene assays using. Toxicology in Vitro 19, 831-842.
2-Bromo-2-nitropropane-1,3-diol	52-51-7	AR-EcoScreenTM cells		no effect up to 10 µM		antiandrogen negativ			Araki, N., Ohno, K., Nakai, M., Takeyoshi, M., Iida, M., 2005. Screening for androgen receptor activities in 253 industrial chemicals by in vitro reporter gene assays using. Toxicology in Vitro 19, 831-842.
2-Bromo-2-nitropropane1,3-diol, BNPD	52-51-7	Yeast Estrogen Screen	EC50 (mg/L)	>1000		estrogen alpha	< 0,0000000091		Nakama, A., Funasaka, K., Shimizu, M., 2007. Evaluation of estrogenic activity of organic biocides using ER-binding and YES assay. Food and Chemical Toxicology 45, 1558-1564.
2-Bromo-2-nitropropane1,3-diol, BNPD	52-51-7	Yeast Estrogen Screen, with S9Mix	EC50 (mg/L)	>1000		estrogen alpha	< 0,0000000091		Nakama, A., Funasaka, K., Shimizu, M., 2007. Evaluation of estrogenic activity of organic biocides using ER-binding and YES assay. Food and Chemical Toxicology 45, 1558-1564.
2-Bromo-4-nonylphenol		Recombinant Yeast Assay	EC50	6,7		estrogen alpha	0,0000116		Hill, E.M., Smith, M.D., 2006. Identification and steroid receptor activity of products formed from the bromination of technical nonylphenol. Chemosphere 64, 1761-1768.
2-Bromo-4-nonylphenol		Recombinant Yeast Assay	IC50	>20	Standard Flutamide, < 0.8	antiandrogen	< 0,8		Hill, E.M., Smith, M.D., 2006. Identification and steroid receptor activity of products formed from the bromination of technical nonylphenol. Chemosphere 64, 1761-1768.
2-Bromo-4-nonylphenol		Recombinant Yeast Assay	EC50	>20		androgen	< 0,000008		Hill, E.M., Smith, M.D., 2006. Identification and steroid receptor activity of products formed from the bromination of technical nonylphenol. Chemosphere 64, 1761-1768.
2-Chloro-4-biphenylol	92-04-6	ER competitive binding assay	IC50, RBA % rel. to E2	52,5		receptor binding ER alpha		0,002	Blair, R.M., Fang, H., Branham, W.S., Hass, B.S., Dial, S.L., Moland, C.L., Tong, W., Shi, L., Perkins, R., Sheehan, D.M., 2000. The estrogen receptor relative binding affinities of 188 natural and xenochemicals: structural diversity of ligands. Toxicological sciences : an official journal of the Society of Toxicology 54, 138-153.
2-Chloro-4-methylphenol	6640-27-3	ER competitive binding assay	RBA % rel. to E2	415		receptor binding ER alpha		0,00022	Blair, R.M., Fang, H., Branham, W.S., Hass, B.S., Dial, S.L., Moland, C.L., Tong, W., Shi, L., Perkins, R., Sheehan, D.M., 2000. The estrogen receptor relative binding affinities of 188 natural and xenochemicals: structural diversity of ligands. Toxicological sciences : an official journal of the Society of Toxicology 54, 138-153.
2-Chloroacetamide, CAA	79-07-2	Yeast Estrogen Screen	EC50 (mg/L)	>1000		estrogen alpha	< 0,0000000091		Nakama, A., Funasaka, K., Shimizu, M., 2007. Evaluation of estrogenic activity of organic biocides using ER-binding and YES assay. Food and Chemical Toxicology 45, 1558-1564.
2-Chloroacetamide, CAA	79-07-2	Yeast Estrogen Screen, with S9Mix	EC50 (mg/L)	>1000		estrogen alpha	< 0,0000000091		Nakama, A., Funasaka, K., Shimizu, M., 2007. Evaluation of estrogenic activity of organic biocides using ER-binding and YES assay. Food and Chemical Toxicology 45, 1558-1564.
2-Chlorophenol	95-57-8	ER competitive binding assay	IC50, RBA % rel. to E2	> 200		receptor binding ER alpha		< 0,000445	Blair, R.M., Fang, H., Branham, W.S., Hass, B.S., Dial, S.L., Moland, C.L., Tong, W., Shi, L., Perkins, R., Sheehan, D.M., 2000. The estrogen receptor relative binding affinities of 188 natural and xenochemicals: structural diversity of ligands. Toxicological sciences : an official journal of the Society of Toxicology 54, 138-153.
2-Cyano-2,2-dibromoacetamide	10222-01-2	AR-EcoScreenTM cells		no effect up to 10 µM		antiandrogen negativ			Araki, N., Ohno, K., Nakai, M., Takeyoshi, M., Iida, M., 2005. Screening for androgen receptor activities in 253 industrial chemicals by in vitro reporter gene assays using. Toxicology in Vitro 19, 831-842.
2-Ethyl-1-hexanol	104-76-7	AR-EcoScreenTM cells		no effect up to 10 µM		antiandrogen negativ			Araki, N., Ohno, K., Nakai, M., Takeyoshi, M., Iida, M., 2005. Screening for androgen receptor activities in 253 industrial chemicals by in vitro reporter gene assays using. Toxicology in Vitro 19, 831-842.
2-Ethylhexyl 4-dimethylaminobenzoate OD-PABA	21245-02-3	Yeast two-hybrid assay, without S9	in relation to E2 (=1)			estrogen alpha	< 0,000013		Morohoshi, K., Yamamoto, H., Kamata, R., Shiraishi, F., Koda, T., Morita, M., 2005. Estrogenic activity of 37 components of commercial sunscreen lotions evaluated by in vitro assays. Toxicology in vitro : an international journal published in association with BIBRA 19, 457-469.
2-Ethylhexyl 4-dimethylaminobenzoate OD-PABA	21245-02-3	ER-ELISA withoutS9	RBA % rel. to DES			receptor binding ER alpha		< 0,022	Morohoshi, K., Yamamoto, H., Kamata, R., Shiraishi, F., Koda, T., Morita, M., 2005. Estrogenic activity of 37 components of commercial sunscreen lotions evaluated by in vitro assays. Toxicology in vitro : an international journal published in association with BIBRA 19, 457-469.
2-Ethylhexyl 4-dimethylaminobenzoate OD-PABA	21245-02-3	ER-ELISA with S9	RBA % rel. to DES			receptor binding ER alpha		< 0,022	Morohoshi, K., Yamamoto, H., Kamata, R., Shiraishi, F., Koda, T., Morita, M., 2005. Estrogenic activity of 37 components of commercial sunscreen lotions evaluated by in vitro assays. Toxicology in vitro : an international journal published in association with BIBRA 19, 457-469.
2-Ethylhexyl 4-dimethylaminobenzoate, OD-PABA	21245-02-3	Yeast two-hybrid assay, without S9	IC50	>5	Standard 4-OH Tamoxifen, <0.248	antiestrogen ER alpha	< 0,248		Morohoshi, K., Yamamoto, H., Kamata, R., Shiraishi, F., Koda, T., Morita, M., 2005. Estrogenic activity of 37 components of commercial sunscreen lotions evaluated by in vitro assays. Toxicology in vitro : an international journal published in association with BIBRA 19, 457-469.
2-Ethylhexyl 4-methoxycinnamate OMC	5466-77-3	Yeast two-hybrid assay, without S9	in relation to E2 (=1)			estrogen alpha	< 0,000013		Morohoshi, K., Yamamoto, H., Kamata, R., Shiraishi, F., Koda, T., Morita, M., 2005. Estrogenic activity of 37 components of commercial sunscreen lotions evaluated by in vitro assays. Toxicology in vitro : an international journal published in association with BIBRA 19, 457-469.
2-Ethylhexyl 4-methoxycinnamate OMC	5466-77-3	ER-ELISA withoutS9	RBA % rel. to DES			receptor binding ER alpha		< 0,022	Morohoshi, K., Yamamoto, H., Kamata, R., Shiraishi, F., Koda, T., Morita, M., 2005. Estrogenic activity of 37 components of commercial sunscreen lotions evaluated by in vitro assays. Toxicology in vitro : an international journal published in association with BIBRA 19, 457-469.
2-Ethylhexyl 4-methoxycinnamate OMC	5466-77-3	ER-ELISA with S9	RBA % rel. to DES			receptor binding ER alpha		< 0,022	Morohoshi, K., Yamamoto, H., Kamata, R., Shiraishi, F., Koda, T., Morita, M., 2005. Estrogenic activity of 37 components of commercial sunscreen lotions evaluated by in vitro assays. Toxicology in vitro : an international journal published in association with BIBRA 19, 457-469.
2-Ethylhexyl 4-methoxycinnamate, OMC	5466-77-3	Yeast two-hybrid assay, without S9	IC50	>5	Standard 4-OH Tamoxifen, <0.248	antiestrogen ER alpha	< 0,248		Morohoshi, K., Yamamoto, H., Kamata, R., Shiraishi, F., Koda, T., Morita, M., 2005. Estrogenic activity of 37 components of commercial sunscreen lotions evaluated by in vitro assays. Toxicology in vitro : an international journal published in association with BIBRA 19, 457-469.
2-Ethylhexyl-paraben, PHBA	5153-25-3	Yeast two-hybrid assay, without S9	IC50	>5	Standard 4-OH Tamoxifen, <0.248	antiestrogen ER alpha	< 0,248		Morohoshi, K., Yamamoto, H., Kamata, R., Shiraishi, F., Koda, T., Morita, M., 2005. Estrogenic activity of 37 components of commercial sunscreen lotions evaluated by in vitro assays. Toxicology in vitro : an international journal published in association with BIBRA 19, 457-469.
2-Ethylhexyl-paraben, PHBA	5153-25-3	Yeast two-hybrid assay, without S9	in relation to E2 (=1)			estrogen alpha	0,00077		Morohoshi, K., Yamamoto, H., Kamata, R., Shiraishi, F., Koda, T., Morita, M., 2005. Estrogenic activity of 37 components of commercial sunscreen lotions evaluated by in vitro assays. Toxicology in vitro : an international journal published in association with BIBRA 19, 457-469.
2-Ethylhexyl-paraben, PHBA	5153-25-3	ER-ELISA withoutS9	RBA % rel. to DES			receptor binding ER alpha		1,6	Morohoshi, K., Yamamoto, H., Kamata, R., Shiraishi, F., Koda, T., Morita, M., 2005. Estrogenic activity of 37 components of commercial sunscreen lotions evaluated by in vitro assays. Toxicology in vitro : an international journal published in association with BIBRA 19, 457-469.
2-Ethylhexyl-paraben, PHBA	5153-25-3	ER-ELISA with S9	RBA % rel. to DES			receptor binding ER alpha		0,1	Morohoshi, K., Yamamoto, H., Kamata, R., Shiraishi, F., Koda, T., Morita, M., 2005. Estrogenic activity of 37 components of commercial sunscreen lotions evaluated by in vitro assays. Toxicology in vitro : an international journal published in association with BIBRA 19, 457-469.
2-Ethylhexyl-paraben, PHBA	5153-25-3	ER competitive binding assay	RBA % rel. to E2	4,95		receptor binding ER alpha		0,018	Blair, R.M., Fang, H., Branham, W.S., Hass, B.S., Dial, S.L., Moland, C.L., Tong, W., Shi, L., Perkins, R., Sheehan, D.M., 2000. The estrogen receptor relative binding affinities of 188 natural and xenochemicals: structural diversity of ligands. Toxicological sciences : an official journal of the Society of Toxicology 54, 138-153.
2-Ethylhexyl-salicylate	118-60-5	Yeast two-hybrid assay, without S9	in relation to E2 (=1)			estrogen alpha	< 0,000013		Morohoshi, K., Yamamoto, H., Kamata, R., Shiraishi, F., Koda, T., Morita, M., 2005. Estrogenic activity of 37 components of commercial sunscreen lotions evaluated by in vitro assays. Toxicology in vitro : an international journal published in association with BIBRA 19, 457-469.
2-Ethylhexyl-salicylate	118-60-5	Yeast two-hybrid assay, without S9	IC50	>5	Standard 4-OH Tamoxifen, <0.248	antiestrogen ER alpha	< 0,248		Morohoshi, K., Yamamoto, H., Kamata, R., Shiraishi, F., Koda, T., Morita, M., 2005. Estrogenic activity of 37 components of commercial sunscreen lotions evaluated by in vitro assays. Toxicology in vitro : an international journal published in association with BIBRA 19, 457-469.
2-Ethylhexyl-salicylate	118-60-5	ER-ELISA withoutS9	RBA % rel. to DES			receptor binding ER alpha		< 0,022	Morohoshi, K., Yamamoto, H., Kamata, R., Shiraishi, F., Koda, T., Morita, M., 2005. Estrogenic activity of 37 components of commercial sunscreen lotions evaluated by in vitro assays. Toxicology in vitro : an international journal published in association with BIBRA 19, 457-469.
2-Ethylhexyl-salicylate	118-60-5	ER-ELISA with S9	RBA % rel. to DES		suspected	receptor binding ER alpha			Morohoshi, K., Yamamoto, H., Kamata, R., Shiraishi, F., Koda, T., Morita, M., 2005. Estrogenic activity of 37 components of commercial sunscreen lotions evaluated by in vitro assays. Toxicology in vitro : an international journal published in association with BIBRA 19, 457-469.
2-Ethylphenol	90-00-6	ER competitive binding assay	RBA % rel. to E2	> 1000		receptor binding ER alpha		< 0,0000899	Blair, R.M., Fang, H., Branham, W.S., Hass, B.S., Dial, S.L., Moland, C.L., Tong, W., Shi, L., Perkins, R., Sheehan, D.M., 2000. The estrogen receptor relative binding affinities of 188 natural and xenochemicals: structural diversity of ligands. Toxicological sciences : an official journal of the Society of Toxicology 54, 138-153.
2-Furaldehyde (Furfural )	98-01-1	ER competitive binding assay	RBA % rel. to E2	> 1000		receptor binding ER alpha		< 0,0000899	Blair, R.M., Fang, H., Branham, W.S., Hass, B.S., Dial, S.L., Moland, C.L., Tong, W., Shi, L., Perkins, R., Sheehan, D.M., 2000. The estrogen receptor relative binding affinities of 188 natural and xenochemicals: structural diversity of ligands. Toxicological sciences : an official journal of the Society of Toxicology 54, 138-153.
2-Hydroxy-2-methlpropiophenone	7473-98-5	AR-EcoScreenTM cells		no effect up to 10 µM		antiandrogen negativ			Araki, N., Ohno, K., Nakai, M., Takeyoshi, M., Iida, M., 2005. Screening for androgen receptor activities in 253 industrial chemicals by in vitro reporter gene assays using. Toxicology in Vitro 19, 831-842.
2-Hydroxy-4-methoxybenzophenone, BP-3	131-57-7	AR-EcoScreenTM cells	IC30	5.48	no standard	antiandrogen			Araki, N., Ohno, K., Nakai, M., Takeyoshi, M., Iida, M., 2005. Screening for androgen receptor activities in 253 industrial chemicals by in vitro reporter gene assays using. Toxicology in Vitro 19, 831-842.
2-Hydroxy-4-methoxybenzophenone, BP-3	131-57-7	AR Calux ®	IC50	2	Standard Flutamide	antiandrogen	0,25		Schreurs, R.H.M.M., Sonneveld, E., Jansen, J.H.J., Seinen, W., van der Burg, B., 2005. Interaction of polycyclic musks and UV filters with the estrogen receptor (ER), androgen receptor (AR), and progesterone receptor (PR) in reporter gene bioassays. Toxicological Sciences 83, 264-272.
2-Hydroxy-4-methoxybenzophenone, BP-3	131-57-7	MDA-MB-453 cell proliferation	IC50	28.5	Standard Hydroxyflutamide	antiandrogen	0,00891		Ma, R., Cotton, B., Lichtensteiger, W., Schlumpf, M., 2003. UV filters with antagonistic action at androgen receptors in the MDA-kb2 cell transcriptional-activation assay. Toxicological sciences : an official journal of the Society of Toxicology 74, 43-50.
2-Hydroxy-4-methoxybenzophenone, BP-3	131-57-7	HEK293 cells, ERα	IC50	no effect up to 10 µM		antiestrogen ER alpha	< 0,0000032		Schreurs, R.H.M.M., Sonneveld, E., Jansen, J.H.J., Seinen, W., van der Burg, B., 2005. Interaction of polycyclic musks and UV filters with the estrogen receptor (ER), androgen receptor (AR), and progesterone receptor (PR) in reporter gene bioassays. Toxicological Sciences 83, 264-272.
2-Hydroxy-4-methoxybenzophenone, BP-3	131-57-7	Yeast two-hybrid assay, without S9	IC50	>5	Standard 4-OH Tamoxifen, <0.248	antiestrogen ER alpha	< 0,248		Morohoshi, K., Yamamoto, H., Kamata, R., Shiraishi, F., Koda, T., Morita, M., 2005. Estrogenic activity of 37 components of commercial sunscreen lotions evaluated by in vitro assays. Toxicology in vitro : an international journal published in association with BIBRA 19, 457-469.
2-Hydroxy-4-methoxybenzophenone, BP-3	131-57-7	HEK293 cells, ERα	EC50	2,9		estrogen alpha	0,000000724		Schreurs, R.H.M.M., Sonneveld, E., Jansen, J.H.J., Seinen, W., van der Burg, B., 2005. Interaction of polycyclic musks and UV filters with the estrogen receptor (ER), androgen receptor (AR), and progesterone receptor (PR) in reporter gene bioassays. Toxicological Sciences 83, 264-272.
2-Hydroxy-4-methoxybenzophenone, BP-3	131-57-7	Yeast two-hybrid assay, without S9	in relation to E2 (=1)			estrogen alpha	< 0,000013		Morohoshi, K., Yamamoto, H., Kamata, R., Shiraishi, F., Koda, T., Morita, M., 2005. Estrogenic activity of 37 components of commercial sunscreen lotions evaluated by in vitro assays. Toxicology in vitro : an international journal published in association with BIBRA 19, 457-469.
2-Hydroxy-4-methoxybenzophenone, BP-3	131-57-7	HEK293 cells, ER β	EC50			estrogen beta	0,0033		Schreurs, R.H.M.M., Sonneveld, E., Jansen, J.H.J., Seinen, W., van der Burg, B., 2005. Interaction of polycyclic musks and UV filters with the estrogen receptor (ER), androgen receptor (AR), and progesterone receptor (PR) in reporter gene bioassays. Toxicological Sciences 83, 264-272.
2-Hydroxy-4-methoxybenzophenone, BP-3	131-57-7	ER competitive binding assay	IC50, RBA % rel. to E2	> 100		receptor binding ER alpha		< 0,000899	Blair, R.M., Fang, H., Branham, W.S., Hass, B.S., Dial, S.L., Moland, C.L., Tong, W., Shi, L., Perkins, R., Sheehan, D.M., 2000. The estrogen receptor relative binding affinities of 188 natural and xenochemicals: structural diversity of ligands. Toxicological sciences : an official journal of the Society of Toxicology 54, 138-153.
2-Hydroxy-4-methoxybenzophenone, BP-3	131-57-7	AR Calux ®	EC50	no effect up to 10 µM		androgen	< 0,00001		Schreurs, R.H.M.M., Sonneveld, E., Jansen, J.H.J., Seinen, W., van der Burg, B., 2005. Interaction of polycyclic musks and UV filters with the estrogen receptor (ER), androgen receptor (AR), and progesterone receptor (PR) in reporter gene bioassays. Toxicological Sciences 83, 264-272.
2-Hydroxy-4-methoxybenzophenone, BP-3	131-57-7	5 nM [3H]-DHT	RBA (%)	no binding up to 0,1		receptor binding AR			Araki, N., Ohno, K., Nakai, M., Takeyoshi, M., Iida, M., 2005. Screening for androgen receptor activities in 253 industrial chemicals by in vitro reporter gene assays using. Toxicology in Vitro 19, 831-842.
2-Hydroxy-4-methoxybenzophenone, BP-3	131-57-7	ER-ELISA withoutS9	RBA % rel. to DES		suspected	receptor binding ER alpha			Morohoshi, K., Yamamoto, H., Kamata, R., Shiraishi, F., Koda, T., Morita, M., 2005. Estrogenic activity of 37 components of commercial sunscreen lotions evaluated by in vitro assays. Toxicology in vitro : an international journal published in association with BIBRA 19, 457-469.
2-Hydroxy-4-methoxybenzophenone, BP-3	131-57-7	ER-ELISA with S9	RBA % rel. to DES			receptor binding ER alpha		0,037	Morohoshi, K., Yamamoto, H., Kamata, R., Shiraishi, F., Koda, T., Morita, M., 2005. Estrogenic activity of 37 components of commercial sunscreen lotions evaluated by in vitro assays. Toxicology in vitro : an international journal published in association with BIBRA 19, 457-469.
2-Hydroxy-4-methoxybenzophenone-5-sulfonic acid, BP-4	4065-45-6	Yeast two-hybrid assay, without S9	IC50	>5	Standard 4-OH Tamoxifen, <0.248	antiestrogen ER alpha	< 0,248		Morohoshi, K., Yamamoto, H., Kamata, R., Shiraishi, F., Koda, T., Morita, M., 2005. Estrogenic activity of 37 components of commercial sunscreen lotions evaluated by in vitro assays. Toxicology in vitro : an international journal published in association with BIBRA 19, 457-469.
2-Hydroxy-4-methoxybenzophenone-5-sulfonic acid, BP-4	4065-45-6	ER-ELISA with S9	RBA % rel. to DES			receptor binding ER alpha		< 0,022	Morohoshi, K., Yamamoto, H., Kamata, R., Shiraishi, F., Koda, T., Morita, M., 2005. Estrogenic activity of 37 components of commercial sunscreen lotions evaluated by in vitro assays. Toxicology in vitro : an international journal published in association with BIBRA 19, 457-469.
2-Hydroxy-4-methoxybenzophenone-5-sulfonic, BP-4	4065-45-6	ER-ELISA withoutS9	RBA % rel. to DES			receptor binding ER alpha		< 0,022	Morohoshi, K., Yamamoto, H., Kamata, R., Shiraishi, F., Koda, T., Morita, M., 2005. Estrogenic activity of 37 components of commercial sunscreen lotions evaluated by in vitro assays. Toxicology in vitro : an international journal published in association with BIBRA 19, 457-469.
2-Hydroxy-4-n-octyloxybenzophenone, BP-12	1843-05-6	Yeast two-hybrid assay, without S9	IC50	>5	Standard 4-OH Tamoxifen, <0.248	antiestrogen ER alpha	< 0,248		Morohoshi, K., Yamamoto, H., Kamata, R., Shiraishi, F., Koda, T., Morita, M., 2005. Estrogenic activity of 37 components of commercial sunscreen lotions evaluated by in vitro assays. Toxicology in vitro : an international journal published in association with BIBRA 19, 457-469.
2-Hydroxy-4-n-octyloxybenzophenone, BP-12	1843-05-6	ER-ELISA withoutS9	RBA % rel. to DES			receptor binding ER alpha			Morohoshi, K., Yamamoto, H., Kamata, R., Shiraishi, F., Koda, T., Morita, M., 2005. Estrogenic activity of 37 components of commercial sunscreen lotions evaluated by in vitro assays. Toxicology in vitro : an international journal published in association with BIBRA 19, 457-469.
2-Hydroxy-4-n-octyloxybenzophenone, BP-12	1843-05-6	ER-ELISA with S9	RBA % rel. to DES			receptor binding ER alpha		< 0,022	Morohoshi, K., Yamamoto, H., Kamata, R., Shiraishi, F., Koda, T., Morita, M., 2005. Estrogenic activity of 37 components of commercial sunscreen lotions evaluated by in vitro assays. Toxicology in vitro : an international journal published in association with BIBRA 19, 457-469.
2-Hydroxyethyl-salicylate	87-28-5	Yeast two-hybrid assay, without S9	in relation to E2 (=1)			estrogen alpha	< 0,000013		Morohoshi, K., Yamamoto, H., Kamata, R., Shiraishi, F., Koda, T., Morita, M., 2005. Estrogenic activity of 37 components of commercial sunscreen lotions evaluated by in vitro assays. Toxicology in vitro : an international journal published in association with BIBRA 19, 457-469.
2-Hydroxyethyl-salicylate	87-28-5	Yeast two-hybrid assay, without S9	IC50	>5	Standard 4-OH Tamoxifen, <0.248	antiestrogen ER alpha	< 0,248		Morohoshi, K., Yamamoto, H., Kamata, R., Shiraishi, F., Koda, T., Morita, M., 2005. Estrogenic activity of 37 components of commercial sunscreen lotions evaluated by in vitro assays. Toxicology in vitro : an international journal published in association with BIBRA 19, 457-469.
2-Hydroxyethyl-salicylate	87-28-5	ER-ELISA withoutS9	RBA % rel. to DES			receptor binding ER alpha		< 0,022	Morohoshi, K., Yamamoto, H., Kamata, R., Shiraishi, F., Koda, T., Morita, M., 2005. Estrogenic activity of 37 components of commercial sunscreen lotions evaluated by in vitro assays. Toxicology in vitro : an international journal published in association with BIBRA 19, 457-469.
2-Hydroxyethyl-salicylate	87-28-5	ER-ELISA with S9	RBA % rel. to DES			receptor binding ER alpha		< 0,022	Morohoshi, K., Yamamoto, H., Kamata, R., Shiraishi, F., Koda, T., Morita, M., 2005. Estrogenic activity of 37 components of commercial sunscreen lotions evaluated by in vitro assays. Toxicology in vitro : an international journal published in association with BIBRA 19, 457-469.
2-Mercaptobenzimidazole	583-39-1	AR-EcoScreenTM cells		no effect up to 10 µM		antiandrogen negativ			Araki, N., Ohno, K., Nakai, M., Takeyoshi, M., Iida, M., 2005. Screening for androgen receptor activities in 253 industrial chemicals by in vitro reporter gene assays using. Toxicology in Vitro 19, 831-842.
2-Methylacetoacetanilide	93-68-5	AR-EcoScreenTM cells		no effect up to 10 µM		antiandrogen negativ			Araki, N., Ohno, K., Nakai, M., Takeyoshi, M., Iida, M., 2005. Screening for androgen receptor activities in 253 industrial chemicals by in vitro reporter gene assays using. Toxicology in Vitro 19, 831-842.
2-Methylnaphthalene	91-57-6	AR-EcoScreenTM cells		no effect up to 10 µM		antiandrogen negativ			Araki, N., Ohno, K., Nakai, M., Takeyoshi, M., Iida, M., 2005. Screening for androgen receptor activities in 253 industrial chemicals by in vitro reporter gene assays using. Toxicology in Vitro 19, 831-842.
2-OH-5MeCR		MCF-7 cells transf. ERα	EC50	> 10 µM		estrogen alpha	< 0,000035		Fertuck, K.C., Kumar, S., Sikka, H.C., Matthews, J.B., Zacharewski, T.R., 2001b. Interaction of PAH-related compounds with the alpha and beta isoforms of the estrogen receptor. Toxicology Letters 121, 167-177.
2-OH-5MeCR		MCF-7 cells transf. ERβ	EC50			estrogen beta	< 0,000035		Fertuck, K.C., Kumar, S., Sikka, H.C., Matthews, J.B., Zacharewski, T.R., 2001b. Interaction of PAH-related compounds with the alpha and beta isoforms of the estrogen receptor. Toxicology Letters 121, 167-177.
2-OH-5MeCR		ER competitive binding assay	IC50	0.028		receptor binding ER alpha		19,64	Fertuck, K.C., Kumar, S., Sikka, H.C., Matthews, J.B., Zacharewski, T.R., 2001b. Interaction of PAH-related compounds with the alpha and beta isoforms of the estrogen receptor. Toxicology Letters 121, 167-177.
2-OH-5MeCR		10 pM-1 µM E2 or 60 nM-20 µM test compound	IC50	0.029		receptor binding ER beta		19,31	Fertuck, K.C., Kumar, S., Sikka, H.C., Matthews, J.B., Zacharewski, T.R., 2001b. Interaction of PAH-related compounds with the alpha and beta isoforms of the estrogen receptor. Toxicology Letters 121, 167-177.
2-OH-B[c]PH		MCF-7 cells transf. ERα	EC50	> 10 µM		estrogen alpha	< 0,000035		Fertuck, K.C., Kumar, S., Sikka, H.C., Matthews, J.B., Zacharewski, T.R., 2001b. Interaction of PAH-related compounds with the alpha and beta isoforms of the estrogen receptor. Toxicology Letters 121, 167-177.
2-OH-B[c]PH		MCF-7 cells transf. ERβ	EC50			estrogen beta	< 0,000035		Fertuck, K.C., Kumar, S., Sikka, H.C., Matthews, J.B., Zacharewski, T.R., 2001b. Interaction of PAH-related compounds with the alpha and beta isoforms of the estrogen receptor. Toxicology Letters 121, 167-177.
2-OH-B[c]PH		ER competitive binding assay	IC50	0.250		receptor binding ER alpha		2,2	Fertuck, K.C., Kumar, S., Sikka, H.C., Matthews, J.B., Zacharewski, T.R., 2001b. Interaction of PAH-related compounds with the alpha and beta isoforms of the estrogen receptor. Toxicology Letters 121, 167-177.
2-OH-B[c]PH		10 pM-1 µM E2 or 60 nM-20 µM test compound	IC50	0.1800		receptor binding ER beta		3,11	Fertuck, K.C., Kumar, S., Sikka, H.C., Matthews, J.B., Zacharewski, T.R., 2001b. Interaction of PAH-related compounds with the alpha and beta isoforms of the estrogen receptor. Toxicology Letters 121, 167-177.
2-OH-CR	65945-06-4	MCF-7 cells transf. ERα	EC50	> 10 µM		estrogen alpha	< 0,000035		Fertuck, K.C., Kumar, S., Sikka, H.C., Matthews, J.B., Zacharewski, T.R., 2001b. Interaction of PAH-related compounds with the alpha and beta isoforms of the estrogen receptor. Toxicology Letters 121, 167-177.
2-OH-CR	65945-06-4	MCF-7 cells transf. ERβ	EC50			estrogen beta	< 0,000035		Fertuck, K.C., Kumar, S., Sikka, H.C., Matthews, J.B., Zacharewski, T.R., 2001b. Interaction of PAH-related compounds with the alpha and beta isoforms of the estrogen receptor. Toxicology Letters 121, 167-177.
2-OH-CR	65945-06-4	ER competitive binding assay	IC50	0.095		receptor binding ER alpha		5,79	Fertuck, K.C., Kumar, S., Sikka, H.C., Matthews, J.B., Zacharewski, T.R., 2001b. Interaction of PAH-related compounds with the alpha and beta isoforms of the estrogen receptor. Toxicology Letters 121, 167-177.
2-OH-CR	65945-06-4	10 pM-1 µM E2 or 60 nM-20 µM test compound	IC50	0.042		receptor binding ER beta		1,33	Fertuck, K.C., Kumar, S., Sikka, H.C., Matthews, J.B., Zacharewski, T.R., 2001b. Interaction of PAH-related compounds with the alpha and beta isoforms of the estrogen receptor. Toxicology Letters 121, 167-177.
2-Phenoxyethanol PhEt	122-99-6	Yeast two-hybrid assay, without S9	in relation to E2 (=1)			estrogen alpha	< 0,000013		Morohoshi, K., Yamamoto, H., Kamata, R., Shiraishi, F., Koda, T., Morita, M., 2005. Estrogenic activity of 37 components of commercial sunscreen lotions evaluated by in vitro assays. Toxicology in vitro : an international journal published in association with BIBRA 19, 457-469.
2-Phenoxyethanol PhEt	122-99-6	ER-ELISA withoutS9	RBA % rel. to DES			receptor binding ER alpha		< 0,022	Morohoshi, K., Yamamoto, H., Kamata, R., Shiraishi, F., Koda, T., Morita, M., 2005. Estrogenic activity of 37 components of commercial sunscreen lotions evaluated by in vitro assays. Toxicology in vitro : an international journal published in association with BIBRA 19, 457-469.
2-Phenoxyethanol PhEt	122-99-6	ER-ELISA with S9	RBA % rel. to DES			receptor binding ER alpha		< 0,022	Morohoshi, K., Yamamoto, H., Kamata, R., Shiraishi, F., Koda, T., Morita, M., 2005. Estrogenic activity of 37 components of commercial sunscreen lotions evaluated by in vitro assays. Toxicology in vitro : an international journal published in association with BIBRA 19, 457-469.
2-Phenoxyethanol, PhEt	122-99-6	Yeast two-hybrid assay, without S9	IC50	>5	Standard 4-OH Tamoxifen, <0.248	antiestrogen ER alpha	< 0,248		Morohoshi, K., Yamamoto, H., Kamata, R., Shiraishi, F., Koda, T., Morita, M., 2005. Estrogenic activity of 37 components of commercial sunscreen lotions evaluated by in vitro assays. Toxicology in vitro : an international journal published in association with BIBRA 19, 457-469.
2-Phenylphenol	90-43-7	ER competitive binding assay	IC50, RBA % rel. to E2	> 100		receptor binding ER alpha		< 0,000899	Blair, R.M., Fang, H., Branham, W.S., Hass, B.S., Dial, S.L., Moland, C.L., Tong, W., Shi, L., Perkins, R., Sheehan, D.M., 2000. The estrogen receptor relative binding affinities of 188 natural and xenochemicals: structural diversity of ligands. Toxicological sciences : an official journal of the Society of Toxicology 54, 138-153.
2-Phenyl-propylene	98-83-9	AR-EcoScreenTM cells		no effect up to 10 µM		antiandrogen negativ			Araki, N., Ohno, K., Nakai, M., Takeyoshi, M., Iida, M., 2005. Screening for androgen receptor activities in 253 industrial chemicals by in vitro reporter gene assays using. Toxicology in Vitro 19, 831-842.
2-sec-Butylphenol	89-72-5	ER competitive binding assay	RBA % rel. to E2	315		receptor binding ER alpha		0,00029	Blair, R.M., Fang, H., Branham, W.S., Hass, B.S., Dial, S.L., Moland, C.L., Tong, W., Shi, L., Perkins, R., Sheehan, D.M., 2000. The estrogen receptor relative binding affinities of 188 natural and xenochemicals: structural diversity of ligands. Toxicological sciences : an official journal of the Society of Toxicology 54, 138-153.
2-tert-Butylanthraquinon	84-47-9	5 nM [3H]-DHT	RBA (%)	IC50 not given		receptor binding AR		0,00159	Araki, N., Ohno, K., Nakai, M., Takeyoshi, M., Iida, M., 2005. Screening for androgen receptor activities in 253 industrial chemicals by in vitro reporter gene assays using. Toxicology in Vitro 19, 831-842.
2-tert-Butylanthraquinone	84-47-9	AR-EcoScreenTM cells	10% of DHT	0.258	Standard DHT	androgen	0,00159		Araki, N., Ohno, K., Nakai, M., Takeyoshi, M., Iida, M., 2005. Screening for androgen receptor activities in 253 industrial chemicals by in vitro reporter gene assays using. Toxicology in Vitro 19, 831-842.
2-tert-Butyl-p-cresol	2409-55-4	AR-EcoScreenTM cells		no effect up to 10 µM		antiandrogen negativ			Araki, N., Ohno, K., Nakai, M., Takeyoshi, M., Iida, M., 2005. Screening for androgen receptor activities in 253 industrial chemicals by in vitro reporter gene assays using. Toxicology in Vitro 19, 831-842.
2-Vinylpyridine	100-69-6	AR-EcoScreenTM cells		no effect up to 10 µM		antiandrogen negativ			Araki, N., Ohno, K., Nakai, M., Takeyoshi, M., Iida, M., 2005. Screening for androgen receptor activities in 253 industrial chemicals by in vitro reporter gene assays using. Toxicology in Vitro 19, 831-842.
3-(4-Methylbenzylidane)-camphor 4-MBC	36861-47-9	Yeast two-hybrid assay, without S9	in relation to E2 (=1)			estrogen alpha	< 0,000013		Morohoshi, K., Yamamoto, H., Kamata, R., Shiraishi, F., Koda, T., Morita, M., 2005. Estrogenic activity of 37 components of commercial sunscreen lotions evaluated by in vitro assays. Toxicology in vitro : an international journal published in association with BIBRA 19, 457-469.
3-(4-Methylbenzylidane)-camphor 4-MBC	36861-47-9	ER-ELISA withoutS9	RBA % rel. to DES		toxic	receptor binding ER alpha			Morohoshi, K., Yamamoto, H., Kamata, R., Shiraishi, F., Koda, T., Morita, M., 2005. Estrogenic activity of 37 components of commercial sunscreen lotions evaluated by in vitro assays. Toxicology in vitro : an international journal published in association with BIBRA 19, 457-469.
3-(4-Methylbenzylidane)-camphor 4-MBC	36861-47-9	ER-ELISA with S9	RBA % rel. to DES		toxic	receptor binding ER alpha			Morohoshi, K., Yamamoto, H., Kamata, R., Shiraishi, F., Koda, T., Morita, M., 2005. Estrogenic activity of 37 components of commercial sunscreen lotions evaluated by in vitro assays. Toxicology in vitro : an international journal published in association with BIBRA 19, 457-469.
3-(4-Methylbenzylidane)-camphor, 4-MBC	36861-47-9	Yeast two-hybrid assay, without S9	IC50	>5	Standard 4-OH Tamoxifen, <0.248	antiestrogen ER alpha	< 0,248		Morohoshi, K., Yamamoto, H., Kamata, R., Shiraishi, F., Koda, T., Morita, M., 2005. Estrogenic activity of 37 components of commercial sunscreen lotions evaluated by in vitro assays. Toxicology in vitro : an international journal published in association with BIBRA 19, 457-469.
3,3',4,4'-Tetrachlorobiphenyl	32598-13-3	ER competitive binding assay	IC50, RBA % rel. to E2	> 300		receptor binding ER alpha		< 0,0003	Blair, R.M., Fang, H., Branham, W.S., Hass, B.S., Dial, S.L., Moland, C.L., Tong, W., Shi, L., Perkins, R., Sheehan, D.M., 2000. The estrogen receptor relative binding affinities of 188 natural and xenochemicals: structural diversity of ligands. Toxicological sciences : an official journal of the Society of Toxicology 54, 138-153.
3,3',5,5'-Tetrachloro-4,4'-biphenyldiol	13049-13-3	ER competitive binding assay	IC50, RBA % rel. to E2	160		receptor binding ER alpha		0,001	Blair, R.M., Fang, H., Branham, W.S., Hass, B.S., Dial, S.L., Moland, C.L., Tong, W., Shi, L., Perkins, R., Sheehan, D.M., 2000. The estrogen receptor relative binding affinities of 188 natural and xenochemicals: structural diversity of ligands. Toxicological sciences : an official journal of the Society of Toxicology 54, 138-153.
3,3,5-Trimethylcyclohexanone	873-94-9	AR-EcoScreenTM cells		no effect up to 10 µM		antiandrogen negativ			Araki, N., Ohno, K., Nakai, M., Takeyoshi, M., Iida, M., 2005. Screening for androgen receptor activities in 253 industrial chemicals by in vitro reporter gene assays using. Toxicology in Vitro 19, 831-842.
3,3'-Dichlorobenzidine dihydrochloride	612-83-9	5 nM [3H]-DHT	RBA (%)			receptor binding AR		0,271	Araki, N., Ohno, K., Nakai, M., Takeyoshi, M., Iida, M., 2005. Screening for androgen receptor activities in 253 industrial chemicals by in vitro reporter gene assays using. Toxicology in Vitro 19, 831-842.
3,3'-Dichlorobenzidine dihydrochloride	612-83-9	5 nM [3H]-DHT	RBA (%)			receptor binding AR		0,271	Araki, N., Ohno, K., Nakai, M., Takeyoshi, M., Iida, M., 2005. Screening for androgen receptor activities in 253 industrial chemicals by in vitro reporter gene assays using. Toxicology in Vitro 19, 831-842.
3,3'-Dichlorobenzidine dihydrochloride	612-83-9	AR-EcoScreenTM cells	IC30	0.123	no standard	antiandrogen			Araki, N., Ohno, K., Nakai, M., Takeyoshi, M., Iida, M., 2005. Screening for androgen receptor activities in 253 industrial chemicals by in vitro reporter gene assays using. Toxicology in Vitro 19, 831-842.
3,3'-Dichlorobenzidine dihydrochloride	612-83-9	AR-EcoScreenTM cells	IC50	0.227	no standard	antiandrogen			Araki, N., Ohno, K., Nakai, M., Takeyoshi, M., Iida, M., 2005. Screening for androgen receptor activities in 253 industrial chemicals by in vitro reporter gene assays using. Toxicology in Vitro 19, 831-842.
3,3'-Dihydroxyl hexestrol	79199-51-2	ER competitive binding assay	IC50, RBA % rel. to E2	0,00585		receptor binding ER alpha		15,368	Blair, R.M., Fang, H., Branham, W.S., Hass, B.S., Dial, S.L., Moland, C.L., Tong, W., Shi, L., Perkins, R., Sheehan, D.M., 2000. The estrogen receptor relative binding affinities of 188 natural and xenochemicals: structural diversity of ligands. Toxicological sciences : an official journal of the Society of Toxicology 54, 138-153.
3,4-Dimethoxyphenethylamine	120-20-7	AR-EcoScreenTM cells		no effect up to 10 µM		antiandrogen negativ			Araki, N., Ohno, K., Nakai, M., Takeyoshi, M., Iida, M., 2005. Screening for androgen receptor activities in 253 industrial chemicals by in vitro reporter gene assays using. Toxicology in Vitro 19, 831-842.
3,4-Dimethylbenzaldehyde	5973-71-7	AR-EcoScreenTM cells		no effect up to 10 µM		antiandrogen negativ			Araki, N., Ohno, K., Nakai, M., Takeyoshi, M., Iida, M., 2005. Screening for androgen receptor activities in 253 industrial chemicals by in vitro reporter gene assays using. Toxicology in Vitro 19, 831-842.
3-Aceto-6-methyl-2-pyronone	520-45-6	AR-EcoScreenTM cells		no effect up to 10 µM		antiandrogen negativ			Araki, N., Ohno, K., Nakai, M., Takeyoshi, M., Iida, M., 2005. Screening for androgen receptor activities in 253 industrial chemicals by in vitro reporter gene assays using. Toxicology in Vitro 19, 831-842.
3-Acetotetrahydrofuranone-2	517-23-7	AR-EcoScreenTM cells		no effect up to 10 µM		antiandrogen negativ			Araki, N., Ohno, K., Nakai, M., Takeyoshi, M., Iida, M., 2005. Screening for androgen receptor activities in 253 industrial chemicals by in vitro reporter gene assays using. Toxicology in Vitro 19, 831-842.
3-alpha-OH-Tibolon		S. cerevisiae, hERα	EC50	88700		estrogen alpha	0,0024		Hasenbrink, G., Sievernich, A., Wildt, L., Ludwig, J., Lichtenberg-Frate, H., 2006. Estrogenic effects of natural and synthetic compounds including tibolone assessed in Saccharomyces cerevisiae expressing the human estrogen ? and ? receptors. FASEB Journal 20.
3-alpha-OH-Tibolon		S. cerevisiae, hERβ	EC50			estrogen beta	0,009		Hasenbrink, G., Sievernich, A., Wildt, L., Ludwig, J., Lichtenberg-Frate, H., 2006. Estrogenic effects of natural and synthetic compounds including tibolone assessed in Saccharomyces cerevisiae expressing the human estrogen ? and ? receptors. FASEB Journal 20.
3-alpha-OH-Tibolone		S. cerevisiae, hERα	EC50	88700		estrogen alpha	0,0024		Hasenbrink, G., Sievernich, A., Wildt, L., Ludwig, J., Lichtenberg-Frate, H., 2006. Estrogenic effects of natural and synthetic compounds including tibolone assessed in Saccharomyces cerevisiae expressing the human estrogen ? and ? receptors. FASEB Journal 20.
3-Benzylidene Camphor (3-BC)	15087-24-8	MDA-MB-453 cell proliferation	IC50	no effect up to 10 µM	Standard Hydroxyflutamide, < 0,025	antiandrogen	< 0,025		Ma, R., Cotton, B., Lichtensteiger, W., Schlumpf, M., 2003. UV filters with antagonistic action at androgen receptors in the MDA-kb2 cell transcriptional-activation assay. Toxicological sciences : an official journal of the Society of Toxicology 74, 43-50.
3-Benzylidene Camphor (3-BC)	15087-24-8	AR Calux ®	IC50	4.6	Standard Flutamide	antiandrogen	0,109		Schreurs, R.H.M.M., Sonneveld, E., Jansen, J.H.J., Seinen, W., van der Burg, B., 2005. Interaction of polycyclic musks and UV filters with the estrogen receptor (ER), androgen receptor (AR), and progesterone receptor (PR) in reporter gene bioassays. Toxicological Sciences 83, 264-272.
3-Benzylidene Camphor (3-BC)	15087-24-8	HEK293 cells, ERα	IC50	no effect up to 10 µM		antiestrogen ER alpha	< 0,0000032		Schreurs, R.H.M.M., Sonneveld, E., Jansen, J.H.J., Seinen, W., van der Burg, B., 2005. Interaction of polycyclic musks and UV filters with the estrogen receptor (ER), androgen receptor (AR), and progesterone receptor (PR) in reporter gene bioassays. Toxicological Sciences 83, 264-272.
3-Benzylidene Camphor (3-BC)	15087-24-8	HEK293 cells, ERα	EC50	13		estrogen alpha	0,000000162		Schreurs, R.H.M.M., Sonneveld, E., Jansen, J.H.J., Seinen, W., van der Burg, B., 2005. Interaction of polycyclic musks and UV filters with the estrogen receptor (ER), androgen receptor (AR), and progesterone receptor (PR) in reporter gene bioassays. Toxicological Sciences 83, 264-272.
3-Benzylidene Camphor (3-BC)	15087-24-8	HEK293 cells, ER β	EC50			estrogen beta	0,0083		Schreurs, R.H.M.M., Sonneveld, E., Jansen, J.H.J., Seinen, W., van der Burg, B., 2005. Interaction of polycyclic musks and UV filters with the estrogen receptor (ER), androgen receptor (AR), and progesterone receptor (PR) in reporter gene bioassays. Toxicological Sciences 83, 264-272.
3-Benzylidene Camphor (3-BC)	15087-24-8	AR Calux ®	EC50	no effect up to 10 µM		androgen	< 0,00001		Schreurs, R.H.M.M., Sonneveld, E., Jansen, J.H.J., Seinen, W., van der Burg, B., 2005. Interaction of polycyclic musks and UV filters with the estrogen receptor (ER), androgen receptor (AR), and progesterone receptor (PR) in reporter gene bioassays. Toxicological Sciences 83, 264-272.
3-beta-OH-Tibolone		S. cerevisiae, hERα	EC50	108400		estrogen alpha	0,002		Hasenbrink, G., Sievernich, A., Wildt, L., Ludwig, J., Lichtenberg-Frate, H., 2006. Estrogenic effects of natural and synthetic compounds including tibolone assessed in Saccharomyces cerevisiae expressing the human estrogen ? and ? receptors. FASEB Journal 20.
3-beta-OH-Tibolone		S. cerevisiae, hERβ	EC50			estrogen beta	0,0067		Hasenbrink, G., Sievernich, A., Wildt, L., Ludwig, J., Lichtenberg-Frate, H., 2006. Estrogenic effects of natural and synthetic compounds including tibolone assessed in Saccharomyces cerevisiae expressing the human estrogen ? and ? receptors. FASEB Journal 20.
3-Deoxyestradiol	2529-64-8	ER competitive binding assay	IC50, RBA % rel. to E2	0,18		receptor binding ER alpha		0,499	Blair, R.M., Fang, H., Branham, W.S., Hass, B.S., Dial, S.L., Moland, C.L., Tong, W., Shi, L., Perkins, R., Sheehan, D.M., 2000. The estrogen receptor relative binding affinities of 188 natural and xenochemicals: structural diversity of ligands. Toxicological sciences : an official journal of the Society of Toxicology 54, 138-153.
3-Deoxyestrone	53-45-2	ER competitive binding assay	IC50, RBA % rel. to E2	14,3		receptor binding ER alpha		0,006	Blair, R.M., Fang, H., Branham, W.S., Hass, B.S., Dial, S.L., Moland, C.L., Tong, W., Shi, L., Perkins, R., Sheehan, D.M., 2000. The estrogen receptor relative binding affinities of 188 natural and xenochemicals: structural diversity of ligands. Toxicological sciences : an official journal of the Society of Toxicology 54, 138-153.
3-Ethylphenol	620-17-7	ER competitive binding assay	RBA % rel. to E2	660		receptor binding ER alpha		0,00014	Blair, R.M., Fang, H., Branham, W.S., Hass, B.S., Dial, S.L., Moland, C.L., Tong, W., Shi, L., Perkins, R., Sheehan, D.M., 2000. The estrogen receptor relative binding affinities of 188 natural and xenochemicals: structural diversity of ligands. Toxicological sciences : an official journal of the Society of Toxicology 54, 138-153.
3-Hydroxxytamoxifen	82413-20-5	S. cerevisiae, hERα	EC50	no effect	no max. concentration given	estrogen alpha			Hasenbrink, G., Sievernich, A., Wildt, L., Ludwig, J., Lichtenberg-Frate, H., 2006. Estrogenic effects of natural and synthetic compounds including tibolone assessed in Saccharomyces cerevisiae expressing the human estrogen ? and ? receptors. FASEB Journal 20.
3-Hydroxxytamoxifen	82413-20-5	S. cerevisiae, hERβ	EC50		no max. concentration given	estrogen beta			Hasenbrink, G., Sievernich, A., Wildt, L., Ludwig, J., Lichtenberg-Frate, H., 2006. Estrogenic effects of natural and synthetic compounds including tibolone assessed in Saccharomyces cerevisiae expressing the human estrogen ? and ? receptors. FASEB Journal 20.
3-Hydroxy-2-naphthoic acid	92-70-6	AR-EcoScreenTM cells		no effect up to 10 µM		antiandrogen negativ			Araki, N., Ohno, K., Nakai, M., Takeyoshi, M., Iida, M., 2005. Screening for androgen receptor activities in 253 industrial chemicals by in vitro reporter gene assays using. Toxicology in Vitro 19, 831-842.
3-Hydroxyestra-1,3,5(10)-trien-16-one	3601-97-6	ER competitive binding assay	IC50, RBA % rel. to E2	0,175		receptor binding ER alpha		0,514	Blair, R.M., Fang, H., Branham, W.S., Hass, B.S., Dial, S.L., Moland, C.L., Tong, W., Shi, L., Perkins, R., Sheehan, D.M., 2000. The estrogen receptor relative binding affinities of 188 natural and xenochemicals: structural diversity of ligands. Toxicological sciences : an official journal of the Society of Toxicology 54, 138-153.
3-Methyl-4-methylthiophenola	3120-74-9	AR-EcoScreenTM cells		no effect up to 10 µM		antiandrogen negativ			Araki, N., Ohno, K., Nakai, M., Takeyoshi, M., Iida, M., 2005. Screening for androgen receptor activities in 253 industrial chemicals by in vitro reporter gene assays using. Toxicology in Vitro 19, 831-842.
3-Methylestriol	3434-79-5	ER competitive binding assay	IC50, RBA % rel. to E2	4,0		receptor binding ER alpha		0,022	Blair, R.M., Fang, H., Branham, W.S., Hass, B.S., Dial, S.L., Moland, C.L., Tong, W., Shi, L., Perkins, R., Sheehan, D.M., 2000. The estrogen receptor relative binding affinities of 188 natural and xenochemicals: structural diversity of ligands. Toxicological sciences : an official journal of the Society of Toxicology 54, 138-153.
3-OH-B[a]P	13345-21-6	MCF-7 cells transf. ERα	EC50	3.2		estrogen alpha	0,000109		Fertuck, K.C., Matthews, J.B., Zacharewski, T.R., 2001a. Hydroxylated benzo[a]pyrene metabolites are responsible for in vitro estrogen receptor-mediated gene expression induced by benzo[a]pyrene, but do not elicit uterotrophic effects in vivo. Toxicological sciences : an official journal of the Society of Toxicology 59, 231-240.
3-OH-B[a]P	13345-21-6	MCF-7 cells transf. ERβ	EC50			estrogen beta	0,00061905		Fertuck, K.C., Matthews, J.B., Zacharewski, T.R., 2001a. Hydroxylated benzo[a]pyrene metabolites are responsible for in vitro estrogen receptor-mediated gene expression induced by benzo[a]pyrene, but do not elicit uterotrophic effects in vivo. Toxicological sciences : an official journal of the Society of Toxicology 59, 231-240.
3-OH-B[a]P	13345-21-6	ER competitive binding assay	IC50	> 10		receptor binding ER alpha			Fertuck, K.C., Matthews, J.B., Zacharewski, T.R., 2001a. Hydroxylated benzo[a]pyrene metabolites are responsible for in vitro estrogen receptor-mediated gene expression induced by benzo[a]pyrene, but do not elicit uterotrophic effects in vivo. Toxicological sciences : an official journal of the Society of Toxicology 59, 231-240.
3-OH-B[a]P	13345-21-6	13 pM-1 µM E2 or 60 nM-20 µM test compound	IC50	0.090		receptor binding ER beta		6,222	Fertuck, K.C., Matthews, J.B., Zacharewski, T.R., 2001a. Hydroxylated benzo[a]pyrene metabolites are responsible for in vitro estrogen receptor-mediated gene expression induced by benzo[a]pyrene, but do not elicit uterotrophic effects in vivo. Toxicological sciences : an official journal of the Society of Toxicology 59, 231-240.
3-OH-B[b]N[2,1-d]T		ER competitive binding assay	IC50	0.300		receptor binding ER alpha		1,83	Fertuck, K.C., Kumar, S., Sikka, H.C., Matthews, J.B., Zacharewski, T.R., 2001b. Interaction of PAH-related compounds with the alpha and beta isoforms of the estrogen receptor. Toxicology Letters 121, 167-177.
3-OH-B[b]N[2,1-d]T		10 pM-1 µM E2 or 60 nM-20 µM test compound	IC50	0.220		receptor binding ER beta		2,55	Fertuck, K.C., Kumar, S., Sikka, H.C., Matthews, J.B., Zacharewski, T.R., 2001b. Interaction of PAH-related compounds with the alpha and beta isoforms of the estrogen receptor. Toxicology Letters 121, 167-177.
3-OH-B[b]N[2,1-d]T, 3-hydroxybenzo[b]naphtho[2,1-d]thiophene		MCF-7 cells transf. ERβ	EC50			estrogen beta	0,0022		Fertuck, K.C., Kumar, S., Sikka, H.C., Matthews, J.B., Zacharewski, T.R., 2001b. Interaction of PAH-related compounds with the alpha and beta isoforms of the estrogen receptor. Toxicology Letters 121, 167-177.
3-OH-B[b]PH[2,3-d]T		MCF-7 cells transf. ERβ	EC50			estrogen beta	< 0,000035		Fertuck, K.C., Kumar, S., Sikka, H.C., Matthews, J.B., Zacharewski, T.R., 2001b. Interaction of PAH-related compounds with the alpha and beta isoforms of the estrogen receptor. Toxicology Letters 121, 167-177.
3-OH-B[b]PH[2,3-d]T		ER competitive binding assay	IC50	0.0230		receptor binding ER alpha		2,39	Fertuck, K.C., Kumar, S., Sikka, H.C., Matthews, J.B., Zacharewski, T.R., 2001b. Interaction of PAH-related compounds with the alpha and beta isoforms of the estrogen receptor. Toxicology Letters 121, 167-177.
3-OH-B[b]PH[2,3-d]T		10 pM-1 µM E2 or 60 nM-20 µM test compound	IC50	0.110		receptor binding ER beta		5,09	Fertuck, K.C., Kumar, S., Sikka, H.C., Matthews, J.B., Zacharewski, T.R., 2001b. Interaction of PAH-related compounds with the alpha and beta isoforms of the estrogen receptor. Toxicology Letters 121, 167-177.
3-OH-B[b]PH[2,3-d]T 3-hydroxybenzo[b]phenanthro[ 2,3-d]thiophene		MCF-7 cells transf. ERα	EC50	> 10 µM		estrogen alpha	< 0,000035		Fertuck, K.C., Kumar, S., Sikka, H.C., Matthews, J.B., Zacharewski, T.R., 2001b. Interaction of PAH-related compounds with the alpha and beta isoforms of the estrogen receptor. Toxicology Letters 121, 167-177.
3-Phenoxybenzoic acid (3-PBA), Metabolit	3739-38-6	hAR luc CV-1 cells, trans. Transf.	LOEC	100	Standard Nilutamide	antiandrogen	0,01		Sun, H., Xu, X.L., Xu, L.C., Song, L., Hong, X., Chen, J.F., Cui, L.B., Wang, X.R., 2007. Antiandrogenic activity of pyrethroid pesticides and their metabolite in reporter gene assay. Chemosphere 66, 474-479.
3-Phenoxybenzoic acid (3-PBA), Metabolit	3739-38-6	hAR luc CV-1 cells, trans. Transf.		no effect up to 10 µM		androgen	< 0,000365		Sun, H., Xu, X.L., Xu, L.C., Song, L., Hong, X., Chen, J.F., Cui, L.B., Wang, X.R., 2007. Antiandrogenic activity of pyrethroid pesticides and their metabolite in reporter gene assay. Chemosphere 66, 474-479.
3-Phenylphenol	580-51-8	ER competitive binding assay	IC50, RBA % rel. to E2	245		receptor binding ER alpha		0,0004	Blair, R.M., Fang, H., Branham, W.S., Hass, B.S., Dial, S.L., Moland, C.L., Tong, W., Shi, L., Perkins, R., Sheehan, D.M., 2000. The estrogen receptor relative binding affinities of 188 natural and xenochemicals: structural diversity of ligands. Toxicological sciences : an official journal of the Society of Toxicology 54, 138-153.
4' -Hydroxyacetanilide	103-90-2	AR-EcoScreenTM cells		no effect up to 10 µM		antiandrogen negativ			Araki, N., Ohno, K., Nakai, M., Takeyoshi, M., Iida, M., 2005. Screening for androgen receptor activities in 253 industrial chemicals by in vitro reporter gene assays using. Toxicology in Vitro 19, 831-842.
4-(Phenylpropyl)pyridine	2057-49-0	5 nM [3H]-DHT	RBA (%)	no binding up to 0,1		receptor binding AR			Araki, N., Ohno, K., Nakai, M., Takeyoshi, M., Iida, M., 2005. Screening for androgen receptor activities in 253 industrial chemicals by in vitro reporter gene assays using. Toxicology in Vitro 19, 831-842.
4-(Phenylpropyl)pyridine	2057-49-0	AR-EcoScreenTM cells	IC30	4.74	no standard	antiandrogen			Araki, N., Ohno, K., Nakai, M., Takeyoshi, M., Iida, M., 2005. Screening for androgen receptor activities in 253 industrial chemicals by in vitro reporter gene assays using. Toxicology in Vitro 19, 831-842.
4-(Phenylpropyl)pyridine	2057-49-0	AR-EcoScreenTM cells	IC50	8.75	no standard	antiandrogen			Araki, N., Ohno, K., Nakai, M., Takeyoshi, M., Iida, M., 2005. Screening for androgen receptor activities in 253 industrial chemicals by in vitro reporter gene assays using. Toxicology in Vitro 19, 831-842.
4,4' -Thiobis(3-methyl-6-t-butylphenol)	96-69-5	AR-EcoScreenTM cells		no effect up to 10 µM		antiandrogen negativ			Araki, N., Ohno, K., Nakai, M., Takeyoshi, M., Iida, M., 2005. Screening for androgen receptor activities in 253 industrial chemicals by in vitro reporter gene assays using. Toxicology in Vitro 19, 831-842.
4,4'-[1-[4-[1-(4-Hydroxyphenyl)-I-methylethyl]phen	110726-28-8	5 nM [3H]-DHT	RBA (%)	IC50 not given		receptor binding AR		0,017	Araki, N., Ohno, K., Nakai, M., Takeyoshi, M., Iida, M., 2005. Screening for androgen receptor activities in 253 industrial chemicals by in vitro reporter gene assays using. Toxicology in Vitro 19, 831-842.
4,4'-[1-[4-[1-(4-Hydroxyphenyl)-I-methylethyl]phen	110726-28-8	AR-EcoScreenTM cells	IC30	0.344	no standard	antiandrogen			Araki, N., Ohno, K., Nakai, M., Takeyoshi, M., Iida, M., 2005. Screening for androgen receptor activities in 253 industrial chemicals by in vitro reporter gene assays using. Toxicology in Vitro 19, 831-842.
4,4'-[1-[4-[1-(4-Hydroxyphenyl)-I-methylethyl]phen	110726-28-8	AR-EcoScreenTM cells	IC50	5.48	no standard	antiandrogen			Araki, N., Ohno, K., Nakai, M., Takeyoshi, M., Iida, M., 2005. Screening for androgen receptor activities in 253 industrial chemicals by in vitro reporter gene assays using. Toxicology in Vitro 19, 831-842.
4,4'-Diaminostilbene dihydrochloride	54760-75-7	ER competitive binding assay	RBA % rel. to E2	> 100		receptor binding ER alpha		< 0,000899	Blair, R.M., Fang, H., Branham, W.S., Hass, B.S., Dial, S.L., Moland, C.L., Tong, W., Shi, L., Perkins, R., Sheehan, D.M., 2000. The estrogen receptor relative binding affinities of 188 natural and xenochemicals: structural diversity of ligands. Toxicological sciences : an official journal of the Society of Toxicology 54, 138-153.
4,4'-Dichlorobenzophenone	90-98-2	MDA-kb2 cell proliferation	IC50	2357,7	Standard Flutamide	antiandrogen	0,00089		Tamura, H., Ishimoto, Y., Fujikawa, T., Aoyama, H., Yoshikawa, H., Akamatsu, M., 2006. Structural basis for androgen receptor agonists and antagonists: interaction of SPEED 98-listed chemicals and related compounds with the androgen receptor based on an in vitro reporter gene assay and 3D-QSAR. Bioorganic & medicinal chemistry 14, 7160-7174.
4,4'-Dichlorobiphenyl	2050-68-2	ER competitive binding assay	IC50, RBA % rel. to E2	> 300		receptor binding ER alpha		< 0,0003	Blair, R.M., Fang, H., Branham, W.S., Hass, B.S., Dial, S.L., Moland, C.L., Tong, W., Shi, L., Perkins, R., Sheehan, D.M., 2000. The estrogen receptor relative binding affinities of 188 natural and xenochemicals: structural diversity of ligands. Toxicological sciences : an official journal of the Society of Toxicology 54, 138-153.
4,4'-Dihydroxybenzophenone	611-99-4	ER competitive binding assay	IC50, RBA % rel. to E2	26,0		receptor binding ER alpha		0,003	Blair, R.M., Fang, H., Branham, W.S., Hass, B.S., Dial, S.L., Moland, C.L., Tong, W., Shi, L., Perkins, R., Sheehan, D.M., 2000. The estrogen receptor relative binding affinities of 188 natural and xenochemicals: structural diversity of ligands. Toxicological sciences : an official journal of the Society of Toxicology 54, 138-153.
4,4'-Dihydroxybenzophenone	611-99-4	MDA-kb2 cell proliferation	IC50	63.7	Standard Flutamide	antiandrogen	0,033113112148		Tamura, H., Ishimoto, Y., Fujikawa, T., Aoyama, H., Yoshikawa, H., Akamatsu, M., 2006. Structural basis for androgen receptor agonists and antagonists: interaction of SPEED 98-listed chemicals and related compounds with the androgen receptor based on an in vitro reporter gene assay and 3D-QSAR. Bioorganic & medicinal chemistry 14, 7160-7174.
4,4'-Dihydroxystilbene	659-22-3	ER competitive binding assay	RBA % rel. to E2	0,320		receptor binding ER alpha		0,281	Blair, R.M., Fang, H., Branham, W.S., Hass, B.S., Dial, S.L., Moland, C.L., Tong, W., Shi, L., Perkins, R., Sheehan, D.M., 2000. The estrogen receptor relative binding affinities of 188 natural and xenochemicals: structural diversity of ligands. Toxicological sciences : an official journal of the Society of Toxicology 54, 138-153.
4,4'-Dimethyl-1,3-oxazoline, DMO	51200-87-4	Yeast Estrogen Screen	EC50 (mg/L)	>1000		estrogen alpha	< 0,0000000091		Nakama, A., Funasaka, K., Shimizu, M., 2007. Evaluation of estrogenic activity of organic biocides using ER-binding and YES assay. Food and Chemical Toxicology 45, 1558-1564.
4,4'-Dimethyl-1,3-oxazoline, DMO	51200-87-4	Yeast Estrogen Screen, with S9Mix	EC50 (mg/L)	>1000		estrogen alpha	< 0,0000000091		Nakama, A., Funasaka, K., Shimizu, M., 2007. Evaluation of estrogenic activity of organic biocides using ER-binding and YES assay. Food and Chemical Toxicology 45, 1558-1564.
4,4'-Dithiodimorpholine	103-34-4	AR-EcoScreenTM cells		no effect up to 10 µM		antiandrogen negativ			Araki, N., Ohno, K., Nakai, M., Takeyoshi, M., Iida, M., 2005. Screening for androgen receptor activities in 253 industrial chemicals by in vitro reporter gene assays using. Toxicology in Vitro 19, 831-842.
4,4'-Ethylene diphenol	6052-84-2	ER competitive binding assay	RBA % rel. to E2	2,45		receptor binding ER alpha		0,037	Blair, R.M., Fang, H., Branham, W.S., Hass, B.S., Dial, S.L., Moland, C.L., Tong, W., Shi, L., Perkins, R., Sheehan, D.M., 2000. The estrogen receptor relative binding affinities of 188 natural and xenochemicals: structural diversity of ligands. Toxicological sciences : an official journal of the Society of Toxicology 54, 138-153.
4,4'-Methylenebis (2,6-di-tert-butylphenol)	118-82-1	ER competitive binding assay	RBA % rel. to E2	> 100		receptor binding ER alpha		< 0,000899	Blair, R.M., Fang, H., Branham, W.S., Hass, B.S., Dial, S.L., Moland, C.L., Tong, W., Shi, L., Perkins, R., Sheehan, D.M., 2000. The estrogen receptor relative binding affinities of 188 natural and xenochemicals: structural diversity of ligands. Toxicological sciences : an official journal of the Society of Toxicology 54, 138-153.
4,4'-Methylenebis (N,N-dimethylaniline)	28213-81-2	ER competitive binding assay	RBA % rel. to E2	> 100		receptor binding ER alpha		< 0,000899	Blair, R.M., Fang, H., Branham, W.S., Hass, B.S., Dial, S.L., Moland, C.L., Tong, W., Shi, L., Perkins, R., Sheehan, D.M., 2000. The estrogen receptor relative binding affinities of 188 natural and xenochemicals: structural diversity of ligands. Toxicological sciences : an official journal of the Society of Toxicology 54, 138-153.
4,4'-Methylenedianiline	101-77-9	ER competitive binding assay	RBA % rel. to E2	> 233		receptor binding ER alpha			Blair, R.M., Fang, H., Branham, W.S., Hass, B.S., Dial, S.L., Moland, C.L., Tong, W., Shi, L., Perkins, R., Sheehan, D.M., 2000. The estrogen receptor relative binding affinities of 188 natural and xenochemicals: structural diversity of ligands. Toxicological sciences : an official journal of the Society of Toxicology 54, 138-153.
4,4'-Sulfonyldiphenol	80-09-1	ER competitive binding assay	RBA % rel. to E2	105		receptor binding ER alpha		0,0009	Blair, R.M., Fang, H., Branham, W.S., Hass, B.S., Dial, S.L., Moland, C.L., Tong, W., Shi, L., Perkins, R., Sheehan, D.M., 2000. The estrogen receptor relative binding affinities of 188 natural and xenochemicals: structural diversity of ligands. Toxicological sciences : an official journal of the Society of Toxicology 54, 138-153.
4,5-diOH-B[a]P	57304-00-4	MCF-7 cells transf. ERα	EC50	no effect up to 10 µM		estrogen alpha	< 0,000035		Fertuck, K.C., Matthews, J.B., Zacharewski, T.R., 2001a. Hydroxylated benzo[a]pyrene metabolites are responsible for in vitro estrogen receptor-mediated gene expression induced by benzo[a]pyrene, but do not elicit uterotrophic effects in vivo. Toxicological sciences : an official journal of the Society of Toxicology 59, 231-240.
4,5-diOH-B[a]P	57304-00-4	MCF-7 cells transf. ERβ	EC50			estrogen beta	< 0,000013		Fertuck, K.C., Matthews, J.B., Zacharewski, T.R., 2001a. Hydroxylated benzo[a]pyrene metabolites are responsible for in vitro estrogen receptor-mediated gene expression induced by benzo[a]pyrene, but do not elicit uterotrophic effects in vivo. Toxicological sciences : an official journal of the Society of Toxicology 59, 231-240.
4,5-diOH-B[a]P	57304-00-4	ER competitive binding assay	IC50	>10 µM	no effect up to 10 µM	receptor binding ER alpha			Fertuck, K.C., Matthews, J.B., Zacharewski, T.R., 2001a. Hydroxylated benzo[a]pyrene metabolites are responsible for in vitro estrogen receptor-mediated gene expression induced by benzo[a]pyrene, but do not elicit uterotrophic effects in vivo. Toxicological sciences : an official journal of the Society of Toxicology 59, 231-240.
4,5-diOH-B[a]P	57304-00-4	16 pM-1 µM E2 or 60 nM-20 µM test compound	IC50	no effect up to 10 µM		receptor binding ER beta		< 0,056	Fertuck, K.C., Matthews, J.B., Zacharewski, T.R., 2001a. Hydroxylated benzo[a]pyrene metabolites are responsible for in vitro estrogen receptor-mediated gene expression induced by benzo[a]pyrene, but do not elicit uterotrophic effects in vivo. Toxicological sciences : an official journal of the Society of Toxicology 59, 231-240.
4:2 FTOH, Perfluorhexanol	2043-47-2	Tilapia hepatocytes, Vitelogenin	EC50	no effect up to 50 µM		estrogen alpha	< 0,0094		Liu, C., Du, Y., Zhou, B., 2007. Evaluation of estrogenic activities and mechanism of action of perfluorinated chemicals determined by vitellogenin. Aquatic Toxicology 85, 267-277.
4-Aminobenzoic acid, PABA	150-13-0	Yeast two-hybrid assay, without S9	IC50	>5	Standard 4-OH Tamoxifen, <0.248	antiestrogen ER alpha	< 0,248		Morohoshi, K., Yamamoto, H., Kamata, R., Shiraishi, F., Koda, T., Morita, M., 2005. Estrogenic activity of 37 components of commercial sunscreen lotions evaluated by in vitro assays. Toxicology in vitro : an international journal published in association with BIBRA 19, 457-469.
4-Aminobenzoic acid, PABA	150-13-0	Yeast two-hybrid assay, without S9	in relation to E2 (=1)			estrogen alpha	< 0,000013		Morohoshi, K., Yamamoto, H., Kamata, R., Shiraishi, F., Koda, T., Morita, M., 2005. Estrogenic activity of 37 components of commercial sunscreen lotions evaluated by in vitro assays. Toxicology in vitro : an international journal published in association with BIBRA 19, 457-469.
4-Aminobenzoic acid, PABA	150-13-0	ER-ELISA withoutS9	RBA % rel. to DES			receptor binding ER alpha		< 0,022	Morohoshi, K., Yamamoto, H., Kamata, R., Shiraishi, F., Koda, T., Morita, M., 2005. Estrogenic activity of 37 components of commercial sunscreen lotions evaluated by in vitro assays. Toxicology in vitro : an international journal published in association with BIBRA 19, 457-469.
4-Aminobenzoic acid, PABA	150-13-0	ER-ELISA with S9	RBA % rel. to DES			receptor binding ER alpha		< 0,022	Morohoshi, K., Yamamoto, H., Kamata, R., Shiraishi, F., Koda, T., Morita, M., 2005. Estrogenic activity of 37 components of commercial sunscreen lotions evaluated by in vitro assays. Toxicology in vitro : an international journal published in association with BIBRA 19, 457-469.
4-Aminophenyl ether (4,4'-Oxydianiline)	101-80-4	ER competitive binding assay	RBA % rel. to E2	> 1000		receptor binding ER alpha		< 0,0000899	Blair, R.M., Fang, H., Branham, W.S., Hass, B.S., Dial, S.L., Moland, C.L., Tong, W., Shi, L., Perkins, R., Sheehan, D.M., 2000. The estrogen receptor relative binding affinities of 188 natural and xenochemicals: structural diversity of ligands. Toxicological sciences : an official journal of the Society of Toxicology 54, 138-153.
4-Benzyl[1,1'-biphenyl]	613-42-3	AR-EcoScreenTM cells		no effect up to 10 µM		antiandrogen negativ			Araki, N., Ohno, K., Nakai, M., Takeyoshi, M., Iida, M., 2005. Screening for androgen receptor activities in 253 industrial chemicals by in vitro reporter gene assays using. Toxicology in Vitro 19, 831-842.
4-Benzyloxyphenol	103-16-2	ER competitive binding assay	IC50, RBA % rel. to E2	250		receptor binding ER alpha		0,00036	Blair, R.M., Fang, H., Branham, W.S., Hass, B.S., Dial, S.L., Moland, C.L., Tong, W., Shi, L., Perkins, R., Sheehan, D.M., 2000. The estrogen receptor relative binding affinities of 188 natural and xenochemicals: structural diversity of ligands. Toxicological sciences : an official journal of the Society of Toxicology 54, 138-153.
4-Chloro-2-methylphenol	59-50-7	ER competitive binding assay	RBA % rel. to E2	425		receptor binding ER alpha		0,00021	Blair, R.M., Fang, H., Branham, W.S., Hass, B.S., Dial, S.L., Moland, C.L., Tong, W., Shi, L., Perkins, R., Sheehan, D.M., 2000. The estrogen receptor relative binding affinities of 188 natural and xenochemicals: structural diversity of ligands. Toxicological sciences : an official journal of the Society of Toxicology 54, 138-153.
4-Chloro-3-methylphenol	59-50-7	ER competitive binding assay	RBA % rel. to E2	215		receptor binding ER alpha		0,00042	Blair, R.M., Fang, H., Branham, W.S., Hass, B.S., Dial, S.L., Moland, C.L., Tong, W., Shi, L., Perkins, R., Sheehan, D.M., 2000. The estrogen receptor relative binding affinities of 188 natural and xenochemicals: structural diversity of ligands. Toxicological sciences : an official journal of the Society of Toxicology 54, 138-153.
4-Chloro-4'-biphenylol	28034-99-3	ER competitive binding assay	IC50, RBA % rel. to E2	13,5		receptor binding ER alpha		0,007	Blair, R.M., Fang, H., Branham, W.S., Hass, B.S., Dial, S.L., Moland, C.L., Tong, W., Shi, L., Perkins, R., Sheehan, D.M., 2000. The estrogen receptor relative binding affinities of 188 natural and xenochemicals: structural diversity of ligands. Toxicological sciences : an official journal of the Society of Toxicology 54, 138-153.
4-Chlorobiphenyl	2051-62-9	S. cerevisiae, hERα, Glas	EC50	4.5		estrogen alpha	0,0000052		Layton, A.C., Sanseverino, J., Gregory, B.W., Easter, J.P., Sayler, G.S., Schultz, T.W., 2002. In Vitro Estrogen Receptor Binding of PCBs: Measured Activity and Detection of Hydroxylated Metabolites in a Recombinant. Toxicology and Applied Pharmacology 180, 157-163.
4-Diethylaminobenzaldehyde	120-21-8	5 nM [3H]-DHT	RBA (%)	IC50 not given		receptor binding AR		0,809	Araki, N., Ohno, K., Nakai, M., Takeyoshi, M., Iida, M., 2005. Screening for androgen receptor activities in 253 industrial chemicals by in vitro reporter gene assays using. Toxicology in Vitro 19, 831-842.
4-Diethylaminobenzaldehyde	120-21-8	5 nM [3H]-DHT	RBA (%)	IC50 not given		receptor binding AR		0,809	Araki, N., Ohno, K., Nakai, M., Takeyoshi, M., Iida, M., 2005. Screening for androgen receptor activities in 253 industrial chemicals by in vitro reporter gene assays using. Toxicology in Vitro 19, 831-842.
4-Diethylaminobenzaldehyde	120-21-8	AR-EcoScreenTM cells	IC30	0.585	no standard	antiandrogen			Araki, N., Ohno, K., Nakai, M., Takeyoshi, M., Iida, M., 2005. Screening for androgen receptor activities in 253 industrial chemicals by in vitro reporter gene assays using. Toxicology in Vitro 19, 831-842.
4-Diethylaminobenzaldehyde	120-21-8	AR-EcoScreenTM cells	IC50	1.71	no standard	antiandrogen			Araki, N., Ohno, K., Nakai, M., Takeyoshi, M., Iida, M., 2005. Screening for androgen receptor activities in 253 industrial chemicals by in vitro reporter gene assays using. Toxicology in Vitro 19, 831-842.
4-Dodecylphenol (mixture of isomers)	27193-86-8	ER competitive binding assay	RBA % rel. to E2	4,85		receptor binding ER alpha		0,019	Blair, R.M., Fang, H., Branham, W.S., Hass, B.S., Dial, S.L., Moland, C.L., Tong, W., Shi, L., Perkins, R., Sheehan, D.M., 2000. The estrogen receptor relative binding affinities of 188 natural and xenochemicals: structural diversity of ligands. Toxicological sciences : an official journal of the Society of Toxicology 54, 138-153.
4-Ethylphenol	123-07-9	ER competitive binding assay	RBA % rel. to E2	1340		receptor binding ER alpha		0,00007	Blair, R.M., Fang, H., Branham, W.S., Hass, B.S., Dial, S.L., Moland, C.L., Tong, W., Shi, L., Perkins, R., Sheehan, D.M., 2000. The estrogen receptor relative binding affinities of 188 natural and xenochemicals: structural diversity of ligands. Toxicological sciences : an official journal of the Society of Toxicology 54, 138-153.
4-Heptyloxyphenol	13037-86-0	ER competitive binding assay	IC50, RBA % rel. to E2	67,5		receptor binding ER alpha		0,0013	Blair, R.M., Fang, H., Branham, W.S., Hass, B.S., Dial, S.L., Moland, C.L., Tong, W., Shi, L., Perkins, R., Sheehan, D.M., 2000. The estrogen receptor relative binding affinities of 188 natural and xenochemicals: structural diversity of ligands. Toxicological sciences : an official journal of the Society of Toxicology 54, 138-153.
4-Hydroxytamoxifen	68047-06-3	ER competitive binding assay	IC50, RBA % rel. to E2	0,000513		receptor binding ER alpha		175,244	Blair, R.M., Fang, H., Branham, W.S., Hass, B.S., Dial, S.L., Moland, C.L., Tong, W., Shi, L., Perkins, R., Sheehan, D.M., 2000. The estrogen receptor relative binding affinities of 188 natural and xenochemicals: structural diversity of ligands. Toxicological sciences : an official journal of the Society of Toxicology 54, 138-153.
4-Hydroxytamoxifene	68047-06-3	Yeast androgen bioassay	EC50	no effect up to 100 µM		androgen	< 0,00033		Bovee, T.F.H., Helsdingen, R.J.R., Hamers, A.R.M., van Duursen, M.B.M., Nielen, M.W.F., Hoogenboom, R.L.A.P., 2007. A new highly specific and robust yeast androgen bioassay for the detection of agonists and antagonists. Analytical and Bioanalytical Chemistry 389, 1549-1558.
4-iso-Pentylphenol	1805-61-4	MDA-kb2 cell proliferation	IC50	16.1	Standard Flutamide	antiandrogen	0,12882495517		Tamura, H., Ishimoto, Y., Fujikawa, T., Aoyama, H., Yoshikawa, H., Akamatsu, M., 2006. Structural basis for androgen receptor agonists and antagonists: interaction of SPEED 98-listed chemicals and related compounds with the androgen receptor based on an in vitro reporter gene assay and 3D-QSAR. Bioorganic & medicinal chemistry 14, 7160-7174.
4-MBC, (4-Methylbenzyliden), (UV-Filter)	36861-47-9	MDA-MB-453 cell proliferation	IC50	no effect up to 10 µM	Standard Hydroxyflutamide, < 0.025	antiandrogen	< 0,025		Ma, R., Cotton, B., Lichtensteiger, W., Schlumpf, M., 2003. UV filters with antagonistic action at androgen receptors in the MDA-kb2 cell transcriptional-activation assay. Toxicological sciences : an official journal of the Society of Toxicology 74, 43-50.
4-Methoxy-2-methyldiphenylamin	41317-15-1	5 nM [3H]-DHT	RBA (%)	no binding up to 0,1		receptor binding AR			Araki, N., Ohno, K., Nakai, M., Takeyoshi, M., Iida, M., 2005. Screening for androgen receptor activities in 253 industrial chemicals by in vitro reporter gene assays using. Toxicology in Vitro 19, 831-842.
4-Methoxy-2-methyldiphenylamin	41317-15-1	AR-EcoScreenTM cells	IC30	6.30	no standard	antiandrogen			Araki, N., Ohno, K., Nakai, M., Takeyoshi, M., Iida, M., 2005. Screening for androgen receptor activities in 253 industrial chemicals by in vitro reporter gene assays using. Toxicology in Vitro 19, 831-842.
4-Methylbenzylidene Camphor (4-MBC)	36861-47-9	AR Calux ®	IC50	7.1	Standard Flutamide	antiandrogen	0,07		Schreurs, R.H.M.M., Sonneveld, E., Jansen, J.H.J., Seinen, W., van der Burg, B., 2005. Interaction of polycyclic musks and UV filters with the estrogen receptor (ER), androgen receptor (AR), and progesterone receptor (PR) in reporter gene bioassays. Toxicological Sciences 83, 264-272.
4-Methylbenzylidene Camphor (4-MBC)	36861-47-9	HEK293 cells, ERα	IC50	no effect up to 10 µM		antiestrogen ER alpha	< 0,0000032		Schreurs, R.H.M.M., Sonneveld, E., Jansen, J.H.J., Seinen, W., van der Burg, B., 2005. Interaction of polycyclic musks and UV filters with the estrogen receptor (ER), androgen receptor (AR), and progesterone receptor (PR) in reporter gene bioassays. Toxicological Sciences 83, 264-272.
4-Methylbenzylidene Camphor (4-MBC)	36861-47-9	HEK293 cells, ERα	EC50	6.2		estrogen alpha	0,000000338		Schreurs, R.H.M.M., Sonneveld, E., Jansen, J.H.J., Seinen, W., van der Burg, B., 2005. Interaction of polycyclic musks and UV filters with the estrogen receptor (ER), androgen receptor (AR), and progesterone receptor (PR) in reporter gene bioassays. Toxicological Sciences 83, 264-272.
4-Methylbenzylidene Camphor (4-MBC)	36861-47-9	HEK293 cells, ER β	EC50			estrogen beta	0,0059		Schreurs, R.H.M.M., Sonneveld, E., Jansen, J.H.J., Seinen, W., van der Burg, B., 2005. Interaction of polycyclic musks and UV filters with the estrogen receptor (ER), androgen receptor (AR), and progesterone receptor (PR) in reporter gene bioassays. Toxicological Sciences 83, 264-272.
4-Methylbenzylidene Camphor (4-MBC), UV-Filter	36861-47-9	AR Calux ®	EC50	no effect up to 10 µM		androgen	< 0,00001		Schreurs, R.H.M.M., Sonneveld, E., Jansen, J.H.J., Seinen, W., van der Burg, B., 2005. Interaction of polycyclic musks and UV filters with the estrogen receptor (ER), androgen receptor (AR), and progesterone receptor (PR) in reporter gene bioassays. Toxicological Sciences 83, 264-272.
4-n-Nonylphenol	104-40-5	ER competitive binding assay	RBA % rel. to E2	28,0		receptor binding ER alpha		0,0032	Blair, R.M., Fang, H., Branham, W.S., Hass, B.S., Dial, S.L., Moland, C.L., Tong, W., Shi, L., Perkins, R., Sheehan, D.M., 2000. The estrogen receptor relative binding affinities of 188 natural and xenochemicals: structural diversity of ligands. Toxicological sciences : an official journal of the Society of Toxicology 54, 138-153.
4-Nonylphenol	104-40-5	S. cerevisiae, hERα	EC50	no effect up to 100 µM		estrogen alpha	< 0,0000006		Bovee, T.F.H., Helsdingen, R.J.R., Rietjens, I.M.C.M., Keijer, J., Hoogenboom, R.L.A.P., 2004. Rapid yeast estrogen bioassays stably expressing human estrogen receptors alpha and beta, and green fluorescent protein: a. The Journal of Steroid Biochemistry and Molecular Biology 91, 99-109.
4-Nonylphenol	104-40-5	Yeast Estrogen Screen	EC50	0,11		estrogen alpha	0,0045		Moffat, G.J., Burns, A., Van Miller, J., Joiner, R., Ashby, J., 2001. Glucuronidation of Nonylphenol and Octylphenol Eliminates Their Ability to Activate Transcription via the Estrogen. Regulatory Toxicology and Pharmacology 34, 182-187.
4-Nonylphenol	104-40-5	Yeast Estrogen Screen, with S9Mix	EC50 (mg/L)	0,7		estrogen alpha	0,00001294		Nakama, A., Funasaka, K., Shimizu, M., 2007. Evaluation of estrogenic activity of organic biocides using ER-binding and YES assay. Food and Chemical Toxicology 45, 1558-1564.
4-Nonylphenol	104-40-5	Yeast Estrogen Screen	EC50 (mg/L)	0.4		estrogen alpha	0,00002265		Nakama, A., Funasaka, K., Shimizu, M., 2007. Evaluation of estrogenic activity of organic biocides using ER-binding and YES assay. Food and Chemical Toxicology 45, 1558-1564.
4-Nonylphenol	104-40-5	ERα human	IC50	9.6		receptor binding ER alpha		0,035	Nishizuka, M., Heitaku, S., Maekawa, S., Nishikawa, J.I., Imagawa, M., 2004. Development of standardized in vitro assay system for estrogen receptors and species specificity of binding ability of 4-nonylphenol and p-octylphenol. Journal of Health Science 50, 511-517.
4-Nonylphenol	104-40-5	ERαCoturnix, quail	IC50	0.06		receptor binding ER alpha		0,064	Nishizuka, M., Heitaku, S., Maekawa, S., Nishikawa, J.I., Imagawa, M., 2004. Development of standardized in vitro assay system for estrogen receptors and species specificity of binding ability of 4-nonylphenol and p-octylphenol. Journal of Health Science 50, 511-517.
4-Nonylphenol	104-40-5	ERα Xenopus, frog	IC50	0.29		receptor binding ER alpha		0,028	Nishizuka, M., Heitaku, S., Maekawa, S., Nishikawa, J.I., Imagawa, M., 2004. Development of standardized in vitro assay system for estrogen receptors and species specificity of binding ability of 4-nonylphenol and p-octylphenol. Journal of Health Science 50, 511-517.
4-Nonylphenol	104-40-5	ERα Medaka, Japanese rice fish	IC50	0.31		receptor binding ER alpha		0,21	Nishizuka, M., Heitaku, S., Maekawa, S., Nishikawa, J.I., Imagawa, M., 2004. Development of standardized in vitro assay system for estrogen receptors and species specificity of binding ability of 4-nonylphenol and p-octylphenol. Journal of Health Science 50, 511-517.
4-Nonylphenol	104-40-5	ER competitive binding assay	RBA % rel. to E2	4,73		receptor binding ER alpha		0,019	Blair, R.M., Fang, H., Branham, W.S., Hass, B.S., Dial, S.L., Moland, C.L., Tong, W., Shi, L., Perkins, R., Sheehan, D.M., 2000. The estrogen receptor relative binding affinities of 188 natural and xenochemicals: structural diversity of ligands. Toxicological sciences : an official journal of the Society of Toxicology 54, 138-153.
4-Nonylphenol	104-40-5	ER competitive binding assay	RBA % rel. to E2	2,90		receptor binding ER alpha		0,031	Blair, R.M., Fang, H., Branham, W.S., Hass, B.S., Dial, S.L., Moland, C.L., Tong, W., Shi, L., Perkins, R., Sheehan, D.M., 2000. The estrogen receptor relative binding affinities of 188 natural and xenochemicals: structural diversity of ligands. Toxicological sciences : an official journal of the Society of Toxicology 54, 138-153.
4-Nonylphenol	104-40-5	ER competitive binding assay	RBA % rel. to E2	2,60		receptor binding ER alpha		0,035	Blair, R.M., Fang, H., Branham, W.S., Hass, B.S., Dial, S.L., Moland, C.L., Tong, W., Shi, L., Perkins, R., Sheehan, D.M., 2000. The estrogen receptor relative binding affinities of 188 natural and xenochemicals: structural diversity of ligands. Toxicological sciences : an official journal of the Society of Toxicology 54, 138-153.
4-Nonylphenol	104-40-5	ER competitive binding assay	RBA % rel. to E2	2,40		receptor binding ER alpha		0,037	Blair, R.M., Fang, H., Branham, W.S., Hass, B.S., Dial, S.L., Moland, C.L., Tong, W., Shi, L., Perkins, R., Sheehan, D.M., 2000. The estrogen receptor relative binding affinities of 188 natural and xenochemicals: structural diversity of ligands. Toxicological sciences : an official journal of the Society of Toxicology 54, 138-153.
4-Nonylphenol	104-40-5	ER competitive binding assay	RBA % rel. to E2	3,05		receptor binding ER alpha		0,029	Blair, R.M., Fang, H., Branham, W.S., Hass, B.S., Dial, S.L., Moland, C.L., Tong, W., Shi, L., Perkins, R., Sheehan, D.M., 2000. The estrogen receptor relative binding affinities of 188 natural and xenochemicals: structural diversity of ligands. Toxicological sciences : an official journal of the Society of Toxicology 54, 138-153.
4-Nonylphenol	104-40-5	Yeast Estrogen Screen	EC50	2		androgen	0,001		Moffat, G.J., Burns, A., Van Miller, J., Joiner, R., Ashby, J., 2001. Glucuronidation of Nonylphenol and Octylphenol Eliminates Their Ability to Activate Transcription via the Estrogen. Regulatory Toxicology and Pharmacology 34, 182-187.
4-Nonylphenol	104-40-5	ERβ human	IC50	0.57		receptor binding ER beta		0,0093	Nishizuka, M., Heitaku, S., Maekawa, S., Nishikawa, J.I., Imagawa, M., 2004. Development of standardized in vitro assay system for estrogen receptors and species specificity of binding ability of 4-nonylphenol and p-octylphenol. Journal of Health Science 50, 511-517.
4-Nonylphenol	104-40-5	ERβ Coturnix, quail	IC50	0.51		receptor binding ER beta		0,025	Nishizuka, M., Heitaku, S., Maekawa, S., Nishikawa, J.I., Imagawa, M., 2004. Development of standardized in vitro assay system for estrogen receptors and species specificity of binding ability of 4-nonylphenol and p-octylphenol. Journal of Health Science 50, 511-517.
4-Nonylphenol	104-40-5	ERβ MMedaka, Japanese rice fishh	IC50	0.73		receptor binding ER beta		0,045	Nishizuka, M., Heitaku, S., Maekawa, S., Nishikawa, J.I., Imagawa, M., 2004. Development of standardized in vitro assay system for estrogen receptors and species specificity of binding ability of 4-nonylphenol and p-octylphenol. Journal of Health Science 50, 511-517.
4-Nonylphenol (isomer mixture)	84852-15-3	S. cerevisiae, hERα	EC50	0.1		estrogen alpha	0,006		Bovee, T.F.H., Helsdingen, R.J.R., Rietjens, I.M.C.M., Keijer, J., Hoogenboom, R.L.A.P., 2004. Rapid yeast estrogen bioassays stably expressing human estrogen receptors alpha and beta, and green fluorescent protein: a. The Journal of Steroid Biochemistry and Molecular Biology 91, 99-109.
4-Nonylphenol (isomer mixture)	84852-15-3	S. cerevisiae, hERα, Lysis	EC50	4.2		estrogen alpha	0,00001143		Schultis, T., Metzger, J.W., 2004. Determination of estrogenic activity by LYES-assay (yeast estrogen screen-assay assisted by enzymatic digestion with. Chemosphere 57, 1649-1655.
4-Nonylphenol (isomer mixture)	84852-15-3	S. cerevisiae, hERα, YES assay	EC50	cannot be determined	cannot be determined	estrogen alpha			Schultis, T., Metzger, J.W., 2004. Determination of estrogenic activity by LYES-assay (yeast estrogen screen-assay assisted by enzymatic digestion with. Chemosphere 57, 1649-1655.
4-Nonylphenol technisch	84852-15-3	Recombinant Yeast Assay	EC50	>20		androgen	< 0,000008		Hill, E.M., Smith, M.D., 2006. Identification and steroid receptor activity of products formed from the bromination of technical nonylphenol. Chemosphere 64, 1761-1768.
4-NP	84852-15-3	Tilapia hepatocytes, Vitelogenin	EC50	7,1		estrogen alpha	0,066197		Liu, C., Du, Y., Zhou, B., 2007. Evaluation of estrogenic activities and mechanism of action of perfluorinated chemicals determined by vitellogenin. Aquatic Toxicology 85, 267-277.
4-n-Pentylphenol	14938-35-3	MDA-kb2 cell proliferation	IC50	35.8	Standard Flutamide	antiandrogen	0,058884365536		Tamura, H., Ishimoto, Y., Fujikawa, T., Aoyama, H., Yoshikawa, H., Akamatsu, M., 2006. Structural basis for androgen receptor agonists and antagonists: interaction of SPEED 98-listed chemicals and related compounds with the androgen receptor based on an in vitro reporter gene assay and 3D-QSAR. Bioorganic & medicinal chemistry 14, 7160-7174.
4-Octylphenol	1806-26-4	ER competitive binding assay	RBA % rel. to E2	19,5		receptor binding ER alpha		0,005	Blair, R.M., Fang, H., Branham, W.S., Hass, B.S., Dial, S.L., Moland, C.L., Tong, W., Shi, L., Perkins, R., Sheehan, D.M., 2000. The estrogen receptor relative binding affinities of 188 natural and xenochemicals: structural diversity of ligands. Toxicological sciences : an official journal of the Society of Toxicology 54, 138-153.
4-Octylphenyl-salicylate	2512-56-3	Yeast two-hybrid assay, without S9	IC50	>5	Standard 4-OH Tamoxifen, <0.248	antiestrogen ER alpha	< 0,248		Morohoshi, K., Yamamoto, H., Kamata, R., Shiraishi, F., Koda, T., Morita, M., 2005. Estrogenic activity of 37 components of commercial sunscreen lotions evaluated by in vitro assays. Toxicology in vitro : an international journal published in association with BIBRA 19, 457-469.
4-Octylphenyl-salicylate	2512-56-3	Yeast two-hybrid assay, without S9	in relation to E2 (=1)			estrogen alpha	< 0,000013		Morohoshi, K., Yamamoto, H., Kamata, R., Shiraishi, F., Koda, T., Morita, M., 2005. Estrogenic activity of 37 components of commercial sunscreen lotions evaluated by in vitro assays. Toxicology in vitro : an international journal published in association with BIBRA 19, 457-469.
4-Octylphenyl-salicylate	2512-56-3	ER-ELISA withoutS9	RBA % rel. to DES			receptor binding ER alpha		< 0,022	Morohoshi, K., Yamamoto, H., Kamata, R., Shiraishi, F., Koda, T., Morita, M., 2005. Estrogenic activity of 37 components of commercial sunscreen lotions evaluated by in vitro assays. Toxicology in vitro : an international journal published in association with BIBRA 19, 457-469.
4-Octylphenyl-salicylate	2512-56-3	ER-ELISA with S9	RBA % rel. to DES			receptor binding ER alpha		5,1	Morohoshi, K., Yamamoto, H., Kamata, R., Shiraishi, F., Koda, T., Morita, M., 2005. Estrogenic activity of 37 components of commercial sunscreen lotions evaluated by in vitro assays. Toxicology in vitro : an international journal published in association with BIBRA 19, 457-469.
4-OH Tamoxifen	2043-47-2	HEK293 cells, ERα	IC50	0.000074		antiestrogen ER alpha	0,43		Schreurs, R.H.M.M., Sonneveld, E., Jansen, J.H.J., Seinen, W., van der Burg, B., 2005. Interaction of polycyclic musks and UV filters with the estrogen receptor (ER), androgen receptor (AR), and progesterone receptor (PR) in reporter gene bioassays. Toxicological Sciences 83, 264-272.
4-OH Tamoxifen	2043-47-2	Yeast two-hybrid assay, without S9	IC50	1.241	Standard	antiestrogen ER alpha	1		Morohoshi, K., Yamamoto, H., Kamata, R., Shiraishi, F., Koda, T., Morita, M., 2005. Estrogenic activity of 37 components of commercial sunscreen lotions evaluated by in vitro assays. Toxicology in vitro : an international journal published in association with BIBRA 19, 457-469.
4-OH Tamoxifen	2043-47-2	Yeast two-hybrid assay, with S9	IC50	0.271	Standard	antiestrogen ER alpha	1		Morohoshi, K., Yamamoto, H., Kamata, R., Shiraishi, F., Koda, T., Morita, M., 2005. Estrogenic activity of 37 components of commercial sunscreen lotions evaluated by in vitro assays. Toxicology in vitro : an international journal published in association with BIBRA 19, 457-469.
4-OH Tamoxifen	2043-47-2	HEK293 cells, ERβ	IC50	0,000803	Standard ICI 182,780	antiestrogen ER beta	0,298		Schreurs, R.H.M.M., Sonneveld, E., Jansen, J.H.J., Seinen, W., van der Burg, B., 2005. Interaction of polycyclic musks and UV filters with the estrogen receptor (ER), androgen receptor (AR), and progesterone receptor (PR) in reporter gene bioassays. Toxicological Sciences 83, 264-272.
4-OH-BDE-17		Yeast androgen bioassay	EC50	no effect up to 100 µM		androgen	< 0,00033		Bovee, T.F.H., Helsdingen, R.J.R., Hamers, A.R.M., van Duursen, M.B.M., Nielen, M.W.F., Hoogenboom, R.L.A.P., 2007. A new highly specific and robust yeast androgen bioassay for the detection of agonists and antagonists. Analytical and Bioanalytical Chemistry 389, 1549-1558.
4-OH-BDE-17, Brom. Flammschutz		Yeast androgen assay	IC50	1	Standard Flutamide	antiandrogen	1		Bovee, T.F.H., Helsdingen, R.J.R., Hamers, A.R.M., van Duursen, M.B.M., Nielen, M.W.F., Hoogenboom, R.L.A.P., 2007. A new highly specific and robust yeast androgen bioassay for the detection of agonists and antagonists. Analytical and Bioanalytical Chemistry 389, 1549-1558.
4-Phenethylphenol	6335-83-7	ER competitive binding assay	RBA % rel. to E2	44,0		receptor binding ER alpha		0,002	Blair, R.M., Fang, H., Branham, W.S., Hass, B.S., Dial, S.L., Moland, C.L., Tong, W., Shi, L., Perkins, R., Sheehan, D.M., 2000. The estrogen receptor relative binding affinities of 188 natural and xenochemicals: structural diversity of ligands. Toxicological sciences : an official journal of the Society of Toxicology 54, 138-153.
4-Phenylphenol	92-69-3	ER competitive binding assay	IC50, RBA % rel. to E2	98,0		receptor binding ER alpha		0,001	Blair, R.M., Fang, H., Branham, W.S., Hass, B.S., Dial, S.L., Moland, C.L., Tong, W., Shi, L., Perkins, R., Sheehan, D.M., 2000. The estrogen receptor relative binding affinities of 188 natural and xenochemicals: structural diversity of ligands. Toxicological sciences : an official journal of the Society of Toxicology 54, 138-153.
4-sec-Butylphenol	99-71-8	ER competitive binding assay	RBA % rel. to E2	210		receptor binding ER alpha		0,00043	Blair, R.M., Fang, H., Branham, W.S., Hass, B.S., Dial, S.L., Moland, C.L., Tong, W., Shi, L., Perkins, R., Sheehan, D.M., 2000. The estrogen receptor relative binding affinities of 188 natural and xenochemicals: structural diversity of ligands. Toxicological sciences : an official journal of the Society of Toxicology 54, 138-153.
4-Stilbenol	6554-98-9	ER competitive binding assay	RBA % rel. to E2	>100		receptor binding ER alpha		< 0,000899	Blair, R.M., Fang, H., Branham, W.S., Hass, B.S., Dial, S.L., Moland, C.L., Tong, W., Shi, L., Perkins, R., Sheehan, D.M., 2000. The estrogen receptor relative binding affinities of 188 natural and xenochemicals: structural diversity of ligands. Toxicological sciences : an official journal of the Society of Toxicology 54, 138-153.
4-t-Butyl-40-methoxy-dibenzoylmethane Bu-MDM	70356-09-1	Yeast two-hybrid assay, without S9	in relation to E2 (=1)			estrogen alpha	< 0,000013		Morohoshi, K., Yamamoto, H., Kamata, R., Shiraishi, F., Koda, T., Morita, M., 2005. Estrogenic activity of 37 components of commercial sunscreen lotions evaluated by in vitro assays. Toxicology in vitro : an international journal published in association with BIBRA 19, 457-469.
4-t-Butyl-40-methoxy-dibenzoylmethane Bu-MDM	70356-09-1	ER-ELISA with S9	RBA % rel. to DES			receptor binding ER alpha		< 0,022	Morohoshi, K., Yamamoto, H., Kamata, R., Shiraishi, F., Koda, T., Morita, M., 2005. Estrogenic activity of 37 components of commercial sunscreen lotions evaluated by in vitro assays. Toxicology in vitro : an international journal published in association with BIBRA 19, 457-469.
4-t-Butyl-4'-methoxy-dibenzoylmethane, Bu-MDM	70356-09-1	Yeast two-hybrid assay, without S9	IC50	>5	Standard 4-OH Tamoxifen, <0.248	antiestrogen ER alpha	< 0,248		Morohoshi, K., Yamamoto, H., Kamata, R., Shiraishi, F., Koda, T., Morita, M., 2005. Estrogenic activity of 37 components of commercial sunscreen lotions evaluated by in vitro assays. Toxicology in vitro : an international journal published in association with BIBRA 19, 457-469.
4-t-Butyl-4'-methoxy-dibenzoylmethane, Bu-MDM	70356-09-1	ER-ELISA withoutS9	RBA % rel. to DES			receptor binding ER alpha		< 0,022	Morohoshi, K., Yamamoto, H., Kamata, R., Shiraishi, F., Koda, T., Morita, M., 2005. Estrogenic activity of 37 components of commercial sunscreen lotions evaluated by in vitro assays. Toxicology in vitro : an international journal published in association with BIBRA 19, 457-469.
4-t-Butylphenyl-salicylate	87-18-3	Yeast two-hybrid assay, without S9	IC50	>5	Standard 4-OH Tamoxifen, <0.248	antiestrogen ER alpha	< 0,248		Morohoshi, K., Yamamoto, H., Kamata, R., Shiraishi, F., Koda, T., Morita, M., 2005. Estrogenic activity of 37 components of commercial sunscreen lotions evaluated by in vitro assays. Toxicology in vitro : an international journal published in association with BIBRA 19, 457-469.
4-t-Butylphenyl-salicylate	87-18-3	Yeast two-hybrid assay, without S9	in relation to E2 (=1)			estrogen alpha	< 0,000013		Morohoshi, K., Yamamoto, H., Kamata, R., Shiraishi, F., Koda, T., Morita, M., 2005. Estrogenic activity of 37 components of commercial sunscreen lotions evaluated by in vitro assays. Toxicology in vitro : an international journal published in association with BIBRA 19, 457-469.
4-t-Butylphenyl-salicylate	87-18-3	ER-ELISA withoutS9	RBA % rel. to DES			receptor binding ER alpha		< 0,022	Morohoshi, K., Yamamoto, H., Kamata, R., Shiraishi, F., Koda, T., Morita, M., 2005. Estrogenic activity of 37 components of commercial sunscreen lotions evaluated by in vitro assays. Toxicology in vitro : an international journal published in association with BIBRA 19, 457-469.
4-t-Butylphenyl-salicylate	87-18-3	ER-ELISA with S9	RBA % rel. to DES		toxic	receptor binding ER alpha			Morohoshi, K., Yamamoto, H., Kamata, R., Shiraishi, F., Koda, T., Morita, M., 2005. Estrogenic activity of 37 components of commercial sunscreen lotions evaluated by in vitro assays. Toxicology in vitro : an international journal published in association with BIBRA 19, 457-469.
4-tert-Amylphenol	80-46-6	ER competitive binding assay	RBA % rel. to E2	165		receptor binding ER alpha		0,0005	Blair, R.M., Fang, H., Branham, W.S., Hass, B.S., Dial, S.L., Moland, C.L., Tong, W., Shi, L., Perkins, R., Sheehan, D.M., 2000. The estrogen receptor relative binding affinities of 188 natural and xenochemicals: structural diversity of ligands. Toxicological sciences : an official journal of the Society of Toxicology 54, 138-153.
4-tert-Butylphenol	98-54-4	ER competitive binding assay	RBA % rel. to E2	368		receptor binding ER alpha		0,00024	Blair, R.M., Fang, H., Branham, W.S., Hass, B.S., Dial, S.L., Moland, C.L., Tong, W., Shi, L., Perkins, R., Sheehan, D.M., 2000. The estrogen receptor relative binding affinities of 188 natural and xenochemicals: structural diversity of ligands. Toxicological sciences : an official journal of the Society of Toxicology 54, 138-153.
4-t-Octylphenol	140-66-9	MCF-7 trans. Transf. ERα mouse	EC50	1.1		estrogen alpha	0,0000564		Matthews, J.B., Fertuck, K.C., Celius, T., Huang, Y.W., Fong, C.J., Zacharewski, T.R., 2002. Ability of structurally diverse natural products and synthetic chemicals to induce gene expression mediated by estrogen. The Journal of Steroid Biochemistry and Molecular Biology 82, 181-194.
4-t-Octylphenol	140-66-9	MCF-7 trans. Transf. hERα	EC50	0.1		estrogen alpha	0,00095		Matthews, J.B., Fertuck, K.C., Celius, T., Huang, Y.W., Fong, C.J., Zacharewski, T.R., 2002. Ability of structurally diverse natural products and synthetic chemicals to induce gene expression mediated by estrogen. The Journal of Steroid Biochemistry and Molecular Biology 82, 181-194.
4-t-Octylphenol	140-66-9	MCF-7 trans. Transf. ERα trout 20°C	EC50	0.71		estrogen alpha	0,0014085		Matthews, J.B., Fertuck, K.C., Celius, T., Huang, Y.W., Fong, C.J., Zacharewski, T.R., 2002. Ability of structurally diverse natural products and synthetic chemicals to induce gene expression mediated by estrogen. The Journal of Steroid Biochemistry and Molecular Biology 82, 181-194.
4-t-Octylphenol	140-66-9	MCF-7 trans. Transf. ER reptiles	EC50	50% at 10 µM		estrogen alpha	< 0,0000045		Matthews, J.B., Fertuck, K.C., Celius, T., Huang, Y.W., Fong, C.J., Zacharewski, T.R., 2002. Ability of structurally diverse natural products and synthetic chemicals to induce gene expression mediated by estrogen. The Journal of Steroid Biochemistry and Molecular Biology 82, 181-194.
4-t-Octylphenol	140-66-9	MCF-7 trans. Transf. ER chicken	EC50	40% at 10 µM		estrogen alpha	< 0,000028		Matthews, J.B., Fertuck, K.C., Celius, T., Huang, Y.W., Fong, C.J., Zacharewski, T.R., 2002. Ability of structurally diverse natural products and synthetic chemicals to induce gene expression mediated by estrogen. The Journal of Steroid Biochemistry and Molecular Biology 82, 181-194.
4-t-Octylphenol	140-66-9	MCF-7 trans. Transf. ER Xenopus	EC50	30% at 10 µM		estrogen alpha	< 0,000049		Matthews, J.B., Fertuck, K.C., Celius, T., Huang, Y.W., Fong, C.J., Zacharewski, T.R., 2002. Ability of structurally diverse natural products and synthetic chemicals to induce gene expression mediated by estrogen. The Journal of Steroid Biochemistry and Molecular Biology 82, 181-194.
4-t-Octylphenol	140-66-9	Yeast Estrogen Screen	EC50	0,7		estrogen alpha	0,0007		Moffat, G.J., Burns, A., Van Miller, J., Joiner, R., Ashby, J., 2001. Glucuronidation of Nonylphenol and Octylphenol Eliminates Their Ability to Activate Transcription via the Estrogen. Regulatory Toxicology and Pharmacology 34, 182-187.
4-t-Octylphenol	140-66-9	ER competitive binding assay	RBA % rel. to E2	6,0		receptor binding ER alpha		0,015	Blair, R.M., Fang, H., Branham, W.S., Hass, B.S., Dial, S.L., Moland, C.L., Tong, W., Shi, L., Perkins, R., Sheehan, D.M., 2000. The estrogen receptor relative binding affinities of 188 natural and xenochemicals: structural diversity of ligands. Toxicological sciences : an official journal of the Society of Toxicology 54, 138-153.
4-t-Octylphenol	140-66-9	MCF-7 trans. Transf. ERα mouse	EC50			estrogen beta	0,0032		Matthews, J.B., Fertuck, K.C., Celius, T., Huang, Y.W., Fong, C.J., Zacharewski, T.R., 2002. Ability of structurally diverse natural products and synthetic chemicals to induce gene expression mediated by estrogen. The Journal of Steroid Biochemistry and Molecular Biology 82, 181-194.
4-t-Octylphenol	140-66-9	Yeast Estrogen Screen	EC50	no effect up to 10 µM		androgen	< 0,0002		Moffat, G.J., Burns, A., Van Miller, J., Joiner, R., Ashby, J., 2001. Glucuronidation of Nonylphenol and Octylphenol Eliminates Their Ability to Activate Transcription via the Estrogen. Regulatory Toxicology and Pharmacology 34, 182-187.
5-(4-Hydroxyphenyl)-2,4-imidazolidinedione	2420-17-9	AR-EcoScreenTM cells		no effect up to 10 µM		antiandrogen negativ			Araki, N., Ohno, K., Nakai, M., Takeyoshi, M., Iida, M., 2005. Screening for androgen receptor activities in 253 industrial chemicals by in vitro reporter gene assays using. Toxicology in Vitro 19, 831-842.
5-Acetoacetylaminobenzimidazolone-(2)	26576-46-5	AR-EcoScreenTM cells		no effect up to 10 µM		antiandrogen negativ			Araki, N., Ohno, K., Nakai, M., Takeyoshi, M., Iida, M., 2005. Screening for androgen receptor activities in 253 industrial chemicals by in vitro reporter gene assays using. Toxicology in Vitro 19, 831-842.
5a-Dihydrotestosterone	521-18-6	ER competitive binding assay	RBA % rel. to E2	> 1000		receptor binding ER alpha		< 0,0000899	Blair, R.M., Fang, H., Branham, W.S., Hass, B.S., Dial, S.L., Moland, C.L., Tong, W., Shi, L., Perkins, R., Sheehan, D.M., 2000. The estrogen receptor relative binding affinities of 188 natural and xenochemicals: structural diversity of ligands. Toxicological sciences : an official journal of the Society of Toxicology 54, 138-153.
5alpha-Androstane-3alpha,17beta-diol	1852-53-5	ER competitive binding assay	RBA % rel. to E2	42		receptor binding ER alpha		0,002	Blair, R.M., Fang, H., Branham, W.S., Hass, B.S., Dial, S.L., Moland, C.L., Tong, W., Shi, L., Perkins, R., Sheehan, D.M., 2000. The estrogen receptor relative binding affinities of 188 natural and xenochemicals: structural diversity of ligands. Toxicological sciences : an official journal of the Society of Toxicology 54, 138-153.
5alpha-Androstane-3beta,17beta-diol	571-20-0	ER competitive binding assay	RBA % rel. to E2	0,75		receptor binding ER alpha		0,12	Blair, R.M., Fang, H., Branham, W.S., Hass, B.S., Dial, S.L., Moland, C.L., Tong, W., Shi, L., Perkins, R., Sheehan, D.M., 2000. The estrogen receptor relative binding affinities of 188 natural and xenochemicals: structural diversity of ligands. Toxicological sciences : an official journal of the Society of Toxicology 54, 138-153.
5-Ethylidene-2-nor bornene	16219-75-3	AR-EcoScreenTM cells		no effect up to 10 µM		antiandrogen negativ			Araki, N., Ohno, K., Nakai, M., Takeyoshi, M., Iida, M., 2005. Screening for androgen receptor activities in 253 industrial chemicals by in vitro reporter gene assays using. Toxicology in Vitro 19, 831-842.
5-Nitro-ortho-anisidine	99-59-2	AR-EcoScreenTM cells		no effect up to 10 µM		antiandrogen negativ			Araki, N., Ohno, K., Nakai, M., Takeyoshi, M., Iida, M., 2005. Screening for androgen receptor activities in 253 industrial chemicals by in vitro reporter gene assays using. Toxicology in Vitro 19, 831-842.
6:2 FTOH, Perfuoroctanol	647-42-7	Vtg, Primary Hepatocytes, Tilapia	IC50	1.1	no standard	antiestrogen ER alpha			Liu, C., Du, Y., Zhou, B., 2007. Evaluation of estrogenic activities and mechanism of action of perfluorinated chemicals determined by vitellogenin. Aquatic Toxicology 85, 267-277.
6:2 FTOH, Perfuoroctanol	647-42-7	Tilapia hepatocytes, Vitelogenin	EC50	28		estrogen alpha	0,017		Liu, C., Du, Y., Zhou, B., 2007. Evaluation of estrogenic activities and mechanism of action of perfluorinated chemicals determined by vitellogenin. Aquatic Toxicology 85, 267-277.
6a-Methyl-17alpha-hydroxy-progesterone	520-85-4	AR Binding Assay	RBA (%)			receptor binding AR		5,86	Yamasaki, K., Sawaki, M., Noda, S., Muroi, T., Takakura, S., Mitoma, H., Sakamoto, S., Nakai, M., Yakabe, Y., 2004. Comparison of the Hershberger assay and androgen receptor binding assay of twelve chemicals. Toxicology 195, 177-186.
6-OH-BDE-47		ER Calux®	IC50	0.45	Standard ICI 182,780	antiestrogen ER alpha	0,00031		Hamers, T., Kamstra, J.H., Sonneveld, E., Murk, A.J., Kester, M.H.A., Andersson, P.L., Legler, J., Brouwer, A., 2006. In vitro profiling of the endocrine-disrupting potency of brominated flame retardants. Toxicological sciences : an official journal of the Society of Toxicology 92, 157-173.
6-OH-BDE-47		ER Calux®		no effect at 10 µM		estrogen alpha	< 0,0000004		Hamers, T., Kamstra, J.H., Sonneveld, E., Murk, A.J., Kester, M.H.A., Andersson, P.L., Legler, J., Brouwer, A., 2006. In vitro profiling of the endocrine-disrupting potency of brominated flame retardants. Toxicological sciences : an official journal of the Society of Toxicology 92, 157-173.
6-OH-BDE-47		AR Calux®		no effect at 10 µM	no data on standard	androgen			Hamers, T., Kamstra, J.H., Sonneveld, E., Murk, A.J., Kester, M.H.A., Andersson, P.L., Legler, J., Brouwer, A., 2006. In vitro profiling of the endocrine-disrupting potency of brominated flame retardants. Toxicological sciences : an official journal of the Society of Toxicology 92, 157-173.
6-OH-BDE-47		AR Calux®	IC50	2.8	Standard Flutamide	antiandrogen	0,46		Hamers, T., Kamstra, J.H., Sonneveld, E., Murk, A.J., Kester, M.H.A., Andersson, P.L., Legler, J., Brouwer, A., 2006. In vitro profiling of the endocrine-disrupting potency of brominated flame retardants. Toxicological sciences : an official journal of the Society of Toxicology 92, 157-173.
6-tert-Butyl-m-cresol	88-60-8	AR-EcoScreenTM cells		no effect up to 10 µM		antiandrogen negativ			Araki, N., Ohno, K., Nakai, M., Takeyoshi, M., Iida, M., 2005. Screening for androgen receptor activities in 253 industrial chemicals by in vitro reporter gene assays using. Toxicology in Vitro 19, 831-842.
7,12-Dimethylbenz[a]anthracene (DMBA)	57-97-6	hAR luc CHO cells, trans. Transf.	IC50	10.4	no standard tested	antiandrogen			Vinggaard, A.M., Hnida, C., Larsen, J.C., 2000. Environmental polycyclic aromatic hydrocarbons affect androgen receptor activation in vitro. Toxicology 145, 173-183.
7,12-Dimethylbenz[a]anthracene (DMBA)	57-97-6	AR® CALUX	4,5 fold Induction	9.27	compared to TCDD	androgen	0,00000025		Vinggaard, A.M., Hnida, C., Larsen, J.C., 2000. Environmental polycyclic aromatic hydrocarbons affect androgen receptor activation in vitro. Toxicology 145, 173-183.
7,8-Dimethy-10-ribityl-isoaIloxazine	83-88-5	AR-EcoScreenTM cells		no effect up to 10 µM		antiandrogen negativ			Araki, N., Ohno, K., Nakai, M., Takeyoshi, M., Iida, M., 2005. Screening for androgen receptor activities in 253 industrial chemicals by in vitro reporter gene assays using. Toxicology in Vitro 19, 831-842.
7,8-diOH-B[a]P	57303-99-8	MCF-7 cells transf. ERα	EC50	no effect up to 10 µM		estrogen alpha	< 0,000035		Fertuck, K.C., Matthews, J.B., Zacharewski, T.R., 2001a. Hydroxylated benzo[a]pyrene metabolites are responsible for in vitro estrogen receptor-mediated gene expression induced by benzo[a]pyrene, but do not elicit uterotrophic effects in vivo. Toxicological sciences : an official journal of the Society of Toxicology 59, 231-240.
7,8-diOH-B[a]P	57303-99-8	MCF-7 cells transf. ERβ	EC50			estrogen beta	< 0,000013		Fertuck, K.C., Matthews, J.B., Zacharewski, T.R., 2001a. Hydroxylated benzo[a]pyrene metabolites are responsible for in vitro estrogen receptor-mediated gene expression induced by benzo[a]pyrene, but do not elicit uterotrophic effects in vivo. Toxicological sciences : an official journal of the Society of Toxicology 59, 231-240.
7,8-diOH-B[a]P	57303-99-8	ER competitive binding assay	IC50	>10 µM	no effect up to 10 µM	receptor binding ER alpha			Fertuck, K.C., Matthews, J.B., Zacharewski, T.R., 2001a. Hydroxylated benzo[a]pyrene metabolites are responsible for in vitro estrogen receptor-mediated gene expression induced by benzo[a]pyrene, but do not elicit uterotrophic effects in vivo. Toxicological sciences : an official journal of the Society of Toxicology 59, 231-240.
7,8-diOH-B[a]P	57303-99-8	17 pM-1 µM E2 or 60 nM-20 µM test compound	IC50	no effect up to 10 µM		receptor binding ER beta		< 0,056	Fertuck, K.C., Matthews, J.B., Zacharewski, T.R., 2001a. Hydroxylated benzo[a]pyrene metabolites are responsible for in vitro estrogen receptor-mediated gene expression induced by benzo[a]pyrene, but do not elicit uterotrophic effects in vivo. Toxicological sciences : an official journal of the Society of Toxicology 59, 231-240.
7-Aminocephalosporanic acid	957-68-6	AR-EcoScreenTM cells		no effect up to 10 µM		antiandrogen negativ			Araki, N., Ohno, K., Nakai, M., Takeyoshi, M., Iida, M., 2005. Screening for androgen receptor activities in 253 industrial chemicals by in vitro reporter gene assays using. Toxicology in Vitro 19, 831-842.
7-OH-B[a]P	37994-82-4	MCF-7 cells transf. ERα	EC50	no effect up to 10 µM		estrogen alpha	< 0,000035		Fertuck, K.C., Matthews, J.B., Zacharewski, T.R., 2001a. Hydroxylated benzo[a]pyrene metabolites are responsible for in vitro estrogen receptor-mediated gene expression induced by benzo[a]pyrene, but do not elicit uterotrophic effects in vivo. Toxicological sciences : an official journal of the Society of Toxicology 59, 231-240.
7-OH-B[a]P	37994-82-4	MCF-7 cells transf. ERβ	EC50			estrogen beta	0,0003023		Fertuck, K.C., Matthews, J.B., Zacharewski, T.R., 2001a. Hydroxylated benzo[a]pyrene metabolites are responsible for in vitro estrogen receptor-mediated gene expression induced by benzo[a]pyrene, but do not elicit uterotrophic effects in vivo. Toxicological sciences : an official journal of the Society of Toxicology 59, 231-240.
7-OH-B[a]P	37994-82-4	ER competitive binding assay	IC50	>10 µM		receptor binding ER alpha			Fertuck, K.C., Matthews, J.B., Zacharewski, T.R., 2001a. Hydroxylated benzo[a]pyrene metabolites are responsible for in vitro estrogen receptor-mediated gene expression induced by benzo[a]pyrene, but do not elicit uterotrophic effects in vivo. Toxicological sciences : an official journal of the Society of Toxicology 59, 231-240.
7-OH-B[a]P	37994-82-4	14 pM-1 µM E2 or 60 nM-20 µM test compound	IC50	> 10		receptor binding ER beta		< 0,00056	Fertuck, K.C., Matthews, J.B., Zacharewski, T.R., 2001a. Hydroxylated benzo[a]pyrene metabolites are responsible for in vitro estrogen receptor-mediated gene expression induced by benzo[a]pyrene, but do not elicit uterotrophic effects in vivo. Toxicological sciences : an official journal of the Society of Toxicology 59, 231-240.
8:2 FTOH, Perfluordecanol	678-39-7	Vtg, Primary Hepatocytes, Tilapia	IC50	0.75	no standard	antiestrogen ER alpha			Liu, C., Du, Y., Zhou, B., 2007. Evaluation of estrogenic activities and mechanism of action of perfluorinated chemicals determined by vitellogenin. Aquatic Toxicology 85, 267-277.
8:2 FTOH, Perfluordecanol	678-39-7	Tilapia hepatocytes, Vitelogenin	EC50	no effect up to 50 µM		estrogen alpha	< 0,0094		Liu, C., Du, Y., Zhou, B., 2007. Evaluation of estrogenic activities and mechanism of action of perfluorinated chemicals determined by vitellogenin. Aquatic Toxicology 85, 267-277.
8-Hydroxyquinoline	148-24-3	AR-EcoScreenTM cells		no effect up to 10 µM		antiandrogen negativ			Araki, N., Ohno, K., Nakai, M., Takeyoshi, M., Iida, M., 2005. Screening for androgen receptor activities in 253 industrial chemicals by in vitro reporter gene assays using. Toxicology in Vitro 19, 831-842.
8-OH-5MeCR		MCF-7 cells transf. Erα	EC50	> 10 µM		estrogen alpha	< 0,000035		Fertuck, K.C., Kumar, S., Sikka, H.C., Matthews, J.B., Zacharewski, T.R., 2001b. Interaction of PAH-related compounds with the alpha and beta isoforms of the estrogen receptor. Toxicology Letters 121, 167-177.
8-OH-5MeCR		MCF-7 cells transf. ERβ	EC50			estrogen beta	0,0004		Fertuck, K.C., Kumar, S., Sikka, H.C., Matthews, J.B., Zacharewski, T.R., 2001b. Interaction of PAH-related compounds with the alpha and beta isoforms of the estrogen receptor. Toxicology Letters 121, 167-177.
8-OH-5MeCR		ER competitive binding assay	IC50	0.180		receptor binding ER alpha		3,06	Fertuck, K.C., Kumar, S., Sikka, H.C., Matthews, J.B., Zacharewski, T.R., 2001b. Interaction of PAH-related compounds with the alpha and beta isoforms of the estrogen receptor. Toxicology Letters 121, 167-177.
8-OH-5MeCR		10 pM-1 µM E2 or 60 nM-20 µM test compound	IC50	0.180		receptor binding ER beta		3,11	Fertuck, K.C., Kumar, S., Sikka, H.C., Matthews, J.B., Zacharewski, T.R., 2001b. Interaction of PAH-related compounds with the alpha and beta isoforms of the estrogen receptor. Toxicology Letters 121, 167-177.
9,10-diOH-B[a]P	57303-98-7	MCF-7 cells transf. ERα	EC50	no effect up to 10 µM		estrogen alpha	< 0,000035		Fertuck, K.C., Matthews, J.B., Zacharewski, T.R., 2001a. Hydroxylated benzo[a]pyrene metabolites are responsible for in vitro estrogen receptor-mediated gene expression induced by benzo[a]pyrene, but do not elicit uterotrophic effects in vivo. Toxicological sciences : an official journal of the Society of Toxicology 59, 231-240.
9,10-diOH-B[a]P	57303-98-7	MCF-7 cells transf. ERβ	EC50			estrogen beta	< 0,000013		Fertuck, K.C., Matthews, J.B., Zacharewski, T.R., 2001a. Hydroxylated benzo[a]pyrene metabolites are responsible for in vitro estrogen receptor-mediated gene expression induced by benzo[a]pyrene, but do not elicit uterotrophic effects in vivo. Toxicological sciences : an official journal of the Society of Toxicology 59, 231-240.
9,10-diOH-B[a]P	57303-98-7	ER competitive binding assay	IC50	>10 µM	no effect up to 10 µM	receptor binding ER alpha			Fertuck, K.C., Matthews, J.B., Zacharewski, T.R., 2001a. Hydroxylated benzo[a]pyrene metabolites are responsible for in vitro estrogen receptor-mediated gene expression induced by benzo[a]pyrene, but do not elicit uterotrophic effects in vivo. Toxicological sciences : an official journal of the Society of Toxicology 59, 231-240.
9,10-diOH-B[a]P	57303-98-7	18 pM-1 µM E2 or 60 nM-20 µM test compound	IC50	no effect up to 10 µM		receptor binding ER beta		< 0,056	Fertuck, K.C., Matthews, J.B., Zacharewski, T.R., 2001a. Hydroxylated benzo[a]pyrene metabolites are responsible for in vitro estrogen receptor-mediated gene expression induced by benzo[a]pyrene, but do not elicit uterotrophic effects in vivo. Toxicological sciences : an official journal of the Society of Toxicology 59, 231-240.
9-OH-B[a]P	17573-21-6	MCF-7 cells transf. ERα	EC50	1.2		estrogen alpha	1,2		Fertuck, K.C., Matthews, J.B., Zacharewski, T.R., 2001a. Hydroxylated benzo[a]pyrene metabolites are responsible for in vitro estrogen receptor-mediated gene expression induced by benzo[a]pyrene, but do not elicit uterotrophic effects in vivo. Toxicological sciences : an official journal of the Society of Toxicology 59, 231-240.
9-OH-B[a]P	17573-21-6	MCF-7 cells transf. ERβ	EC50			estrogen beta	0,0003023		Fertuck, K.C., Matthews, J.B., Zacharewski, T.R., 2001a. Hydroxylated benzo[a]pyrene metabolites are responsible for in vitro estrogen receptor-mediated gene expression induced by benzo[a]pyrene, but do not elicit uterotrophic effects in vivo. Toxicological sciences : an official journal of the Society of Toxicology 59, 231-240.
9-OH-B[a]P	17573-21-6	ER competitive binding assay	IC50	> 10		receptor binding ER alpha			Fertuck, K.C., Matthews, J.B., Zacharewski, T.R., 2001a. Hydroxylated benzo[a]pyrene metabolites are responsible for in vitro estrogen receptor-mediated gene expression induced by benzo[a]pyrene, but do not elicit uterotrophic effects in vivo. Toxicological sciences : an official journal of the Society of Toxicology 59, 231-240.
9-OH-B[a]P	17573-21-6	15 pM-1 µM E2 or 60 nM-20 µM test compound	IC50	2.0		receptor binding ER beta		0,28	Fertuck, K.C., Matthews, J.B., Zacharewski, T.R., 2001a. Hydroxylated benzo[a]pyrene metabolites are responsible for in vitro estrogen receptor-mediated gene expression induced by benzo[a]pyrene, but do not elicit uterotrophic effects in vivo. Toxicological sciences : an official journal of the Society of Toxicology 59, 231-240.
Acetanilide	103-84-4	AR-EcoScreenTM cells		no effect up to 10 µM		antiandrogen negativ			Araki, N., Ohno, K., Nakai, M., Takeyoshi, M., Iida, M., 2005. Screening for androgen receptor activities in 253 industrial chemicals by in vitro reporter gene assays using. Toxicology in Vitro 19, 831-842.
Acetoacetanilide	102-01-2	AR-EcoScreenTM cells		no effect up to 10 µM		antiandrogen negativ			Araki, N., Ohno, K., Nakai, M., Takeyoshi, M., Iida, M., 2005. Screening for androgen receptor activities in 253 industrial chemicals by in vitro reporter gene assays using. Toxicology in Vitro 19, 831-842.
Acetophenone	98-86-2	AR-EcoScreenTM cells		no effect up to 10 µM		antiandrogen negativ			Araki, N., Ohno, K., Nakai, M., Takeyoshi, M., Iida, M., 2005. Screening for androgen receptor activities in 253 industrial chemicals by in vitro reporter gene assays using. Toxicology in Vitro 19, 831-842.
ADBI polycyclic musk (Celestolide )	13171-00-1	HEK293 cells, ERα		no effect up to 10 µM		estrogen alpha	< 0,00000021		Schreurs, R.H.M.M., Sonneveld, E., Jansen, J.H.J., Seinen, W., van der Burg, B., 2005. Interaction of polycyclic musks and UV filters with the estrogen receptor (ER), androgen receptor (AR), and progesterone receptor (PR) in reporter gene bioassays. Toxicological Sciences 83, 264-272.
ADBI polycyclic musk (Celestolide )	13171-00-1	HEK293 cells, ERα	IC50	> 10		antiestrogen ER alpha	< 0,0000032		Schreurs, R.H.M.M., Sonneveld, E., Jansen, J.H.J., Seinen, W., van der Burg, B., 2005. Interaction of polycyclic musks and UV filters with the estrogen receptor (ER), androgen receptor (AR), and progesterone receptor (PR) in reporter gene bioassays. Toxicological Sciences 83, 264-272.
ADBI polycyclic musk (Celestolide )	13171-00-1	HEK293 cells, ERβ	IC50	10	Standard ICI 182,780, <0.0000239	antiestrogen ER beta	0,0000239		Schreurs, R.H.M.M., Sonneveld, E., Jansen, J.H.J., Seinen, W., van der Burg, B., 2005. Interaction of polycyclic musks and UV filters with the estrogen receptor (ER), androgen receptor (AR), and progesterone receptor (PR) in reporter gene bioassays. Toxicological Sciences 83, 264-272.
ADBI polycyclic musk (Celestolide )	13171-00-1	HEK293 cells, ER β				estrogen beta	< 0,0083		Schreurs, R.H.M.M., Sonneveld, E., Jansen, J.H.J., Seinen, W., van der Burg, B., 2005. Interaction of polycyclic musks and UV filters with the estrogen receptor (ER), androgen receptor (AR), and progesterone receptor (PR) in reporter gene bioassays. Toxicological Sciences 83, 264-272.
ADBI polycyclic musk (Celestolide )	13171-00-1	AR Calux ®	IC50	no effect up to 10 µM	Standard Flutamide, <0.05	antiandrogen	< 0,05		Schreurs, R.H.M.M., Sonneveld, E., Jansen, J.H.J., Seinen, W., van der Burg, B., 2005. Interaction of polycyclic musks and UV filters with the estrogen receptor (ER), androgen receptor (AR), and progesterone receptor (PR) in reporter gene bioassays. Toxicological Sciences 83, 264-272.
ADBI polycyclic musk (Celestolide )	13171-00-1	AR Calux ®	EC50	no effect up to 10 µM		androgen	< 0,00001		Schreurs, R.H.M.M., Sonneveld, E., Jansen, J.H.J., Seinen, W., van der Burg, B., 2005. Interaction of polycyclic musks and UV filters with the estrogen receptor (ER), androgen receptor (AR), and progesterone receptor (PR) in reporter gene bioassays. Toxicological Sciences 83, 264-272.
AETT (Acetyl ethyl tetramethyl tetralin)	88-29-9	HEK293 cells, ER β				estrogen beta	< 0,0083		Schreurs, R.H.M.M., Sonneveld, E., Jansen, J.H.J., Seinen, W., van der Burg, B., 2005. Interaction of polycyclic musks and UV filters with the estrogen receptor (ER), androgen receptor (AR), and progesterone receptor (PR) in reporter gene bioassays. Toxicological Sciences 83, 264-272.
AETT polycyclic musk	88-29-9	HEK293 cells, ERβ	IC50	6,5	Standard ICI 182,780	antiestrogen ER beta	0,0000368		Schreurs, R.H.M.M., Sonneveld, E., Jansen, J.H.J., Seinen, W., van der Burg, B., 2005. Interaction of polycyclic musks and UV filters with the estrogen receptor (ER), androgen receptor (AR), and progesterone receptor (PR) in reporter gene bioassays. Toxicological Sciences 83, 264-272.
AETT polycyclic musk	88-29-9	HEK293 cells, ERα		no effect up to 10 µM		estrogen alpha	< 0,00000021		Schreurs, R.H.M.M., Sonneveld, E., Jansen, J.H.J., Seinen, W., van der Burg, B., 2005. Interaction of polycyclic musks and UV filters with the estrogen receptor (ER), androgen receptor (AR), and progesterone receptor (PR) in reporter gene bioassays. Toxicological Sciences 83, 264-272.
AETT polycyclic musk	88-29-9	HEK293 cells, ERα	IC50	> 10		antiestrogen ER alpha	< 0,0000032		Schreurs, R.H.M.M., Sonneveld, E., Jansen, J.H.J., Seinen, W., van der Burg, B., 2005. Interaction of polycyclic musks and UV filters with the estrogen receptor (ER), androgen receptor (AR), and progesterone receptor (PR) in reporter gene bioassays. Toxicological Sciences 83, 264-272.
AETT polycyclic musk	88-29-9	AR Calux ®	IC50	3.5	Standard Flutamide	antiandrogen	0,143		Schreurs, R.H.M.M., Sonneveld, E., Jansen, J.H.J., Seinen, W., van der Burg, B., 2005. Interaction of polycyclic musks and UV filters with the estrogen receptor (ER), androgen receptor (AR), and progesterone receptor (PR) in reporter gene bioassays. Toxicological Sciences 83, 264-272.
AETT polycyclic musk	88-29-9	AR Calux ®	EC50	no effect up to 10 µM		androgen	< 0,00001		Schreurs, R.H.M.M., Sonneveld, E., Jansen, J.H.J., Seinen, W., van der Burg, B., 2005. Interaction of polycyclic musks and UV filters with the estrogen receptor (ER), androgen receptor (AR), and progesterone receptor (PR) in reporter gene bioassays. Toxicological Sciences 83, 264-272.
AHMI polycyclic musk (Phantolide )	15323-35-0	HEK293 cells, ERβ	IC50	3,0	Standard ICI 182,780	antiestrogen ER beta	0,0000797		Schreurs, R.H.M.M., Sonneveld, E., Jansen, J.H.J., Seinen, W., van der Burg, B., 2005. Interaction of polycyclic musks and UV filters with the estrogen receptor (ER), androgen receptor (AR), and progesterone receptor (PR) in reporter gene bioassays. Toxicological Sciences 83, 264-272.
AHMI polycyclic musk (Phantolide )	15323-35-0	HEK293 cells, ERα		no effect up to 10 µM		estrogen alpha	< 0,00000021		Schreurs, R.H.M.M., Sonneveld, E., Jansen, J.H.J., Seinen, W., van der Burg, B., 2005. Interaction of polycyclic musks and UV filters with the estrogen receptor (ER), androgen receptor (AR), and progesterone receptor (PR) in reporter gene bioassays. Toxicological Sciences 83, 264-272.
AHMI polycyclic musk (Phantolide )	15323-35-0	HEK293 cells, ERα	IC50	> 10		antiestrogen ER alpha	< 0,0000032		Schreurs, R.H.M.M., Sonneveld, E., Jansen, J.H.J., Seinen, W., van der Burg, B., 2005. Interaction of polycyclic musks and UV filters with the estrogen receptor (ER), androgen receptor (AR), and progesterone receptor (PR) in reporter gene bioassays. Toxicological Sciences 83, 264-272.
AHMI polycyclic musk (Phantolide )	15323-35-0	HEK293 cells, ER β				estrogen beta	< 0,0083		Schreurs, R.H.M.M., Sonneveld, E., Jansen, J.H.J., Seinen, W., van der Burg, B., 2005. Interaction of polycyclic musks and UV filters with the estrogen receptor (ER), androgen receptor (AR), and progesterone receptor (PR) in reporter gene bioassays. Toxicological Sciences 83, 264-272.
AHMI polycyclic musk (Phantolide )	15323-35-0	AR Calux ®	IC50	2.7	Standard Flutamide	antiandrogen	0,185		Schreurs, R.H.M.M., Sonneveld, E., Jansen, J.H.J., Seinen, W., van der Burg, B., 2005. Interaction of polycyclic musks and UV filters with the estrogen receptor (ER), androgen receptor (AR), and progesterone receptor (PR) in reporter gene bioassays. Toxicological Sciences 83, 264-272.
AHMI polycyclic musk (Phantolide )	15323-35-0	AR Calux ®	EC50	no effect up to 10 µM		androgen	< 0,00001		Schreurs, R.H.M.M., Sonneveld, E., Jansen, J.H.J., Seinen, W., van der Burg, B., 2005. Interaction of polycyclic musks and UV filters with the estrogen receptor (ER), androgen receptor (AR), and progesterone receptor (PR) in reporter gene bioassays. Toxicological Sciences 83, 264-272.
AHTN polycyclic musk (Tonalide)	1506-02-1	HEK293 cells, ERβ	IC50	1,9	Standard ICI 182,780	antiestrogen ER beta	0,000126		Schreurs, R.H.M.M., Sonneveld, E., Jansen, J.H.J., Seinen, W., van der Burg, B., 2005. Interaction of polycyclic musks and UV filters with the estrogen receptor (ER), androgen receptor (AR), and progesterone receptor (PR) in reporter gene bioassays. Toxicological Sciences 83, 264-272.
AHTN polycyclic musk (Tonalide)	1506-02-1	HEK293 cells, ERα		no effect up to 10 µM		estrogen alpha	< 0,00000021		Schreurs, R.H.M.M., Sonneveld, E., Jansen, J.H.J., Seinen, W., van der Burg, B., 2005. Interaction of polycyclic musks and UV filters with the estrogen receptor (ER), androgen receptor (AR), and progesterone receptor (PR) in reporter gene bioassays. Toxicological Sciences 83, 264-272.
AHTN polycyclic musk (Tonalide)	1506-02-1	HEK293 cells, ERα	IC50	> 10		antiestrogen ER alpha	< 0,0000032		Schreurs, R.H.M.M., Sonneveld, E., Jansen, J.H.J., Seinen, W., van der Burg, B., 2005. Interaction of polycyclic musks and UV filters with the estrogen receptor (ER), androgen receptor (AR), and progesterone receptor (PR) in reporter gene bioassays. Toxicological Sciences 83, 264-272.
AHTN polycyclic musk (Tonalide)	1506-02-1	HEK293 cells, ER β				estrogen beta	< 0,0083		Schreurs, R.H.M.M., Sonneveld, E., Jansen, J.H.J., Seinen, W., van der Burg, B., 2005. Interaction of polycyclic musks and UV filters with the estrogen receptor (ER), androgen receptor (AR), and progesterone receptor (PR) in reporter gene bioassays. Toxicological Sciences 83, 264-272.
AHTN polycyclic musk (Tonalide)	1506-02-1	AR Calux ®	IC50	3.6	Standard Flutamide	antiandrogen	0,139		Schreurs, R.H.M.M., Sonneveld, E., Jansen, J.H.J., Seinen, W., van der Burg, B., 2005. Interaction of polycyclic musks and UV filters with the estrogen receptor (ER), androgen receptor (AR), and progesterone receptor (PR) in reporter gene bioassays. Toxicological Sciences 83, 264-272.
AHTN polycyclic musk (Tonalide)	1506-02-1	AR Calux ®	EC50	no effect up to 10 µM		androgen	< 0,00001		Schreurs, R.H.M.M., Sonneveld, E., Jansen, J.H.J., Seinen, W., van der Burg, B., 2005. Interaction of polycyclic musks and UV filters with the estrogen receptor (ER), androgen receptor (AR), and progesterone receptor (PR) in reporter gene bioassays. Toxicological Sciences 83, 264-272.
Alachlor	15972-60-8	ER competitive binding assay	IC50, RBA % rel. to E2	> 100		receptor binding ER alpha		< 0,000899	Blair, R.M., Fang, H., Branham, W.S., Hass, B.S., Dial, S.L., Moland, C.L., Tong, W., Shi, L., Perkins, R., Sheehan, D.M., 2000. The estrogen receptor relative binding affinities of 188 natural and xenochemicals: structural diversity of ligands. Toxicological sciences : an official journal of the Society of Toxicology 54, 138-153.
Aldosterone	52-39-1	ER competitive binding assay	RBA % rel. to E2	> 100		receptor binding ER alpha		< 0,000899	Blair, R.M., Fang, H., Branham, W.S., Hass, B.S., Dial, S.L., Moland, C.L., Tong, W., Shi, L., Perkins, R., Sheehan, D.M., 2000. The estrogen receptor relative binding affinities of 188 natural and xenochemicals: structural diversity of ligands. Toxicological sciences : an official journal of the Society of Toxicology 54, 138-153.
Aldrin	309-00-2	ER competitive binding assay	IC50, RBA % rel. to E2	> 100		receptor binding ER alpha		< 0,000899	Blair, R.M., Fang, H., Branham, W.S., Hass, B.S., Dial, S.L., Moland, C.L., Tong, W., Shi, L., Perkins, R., Sheehan, D.M., 2000. The estrogen receptor relative binding affinities of 188 natural and xenochemicals: structural diversity of ligands. Toxicological sciences : an official journal of the Society of Toxicology 54, 138-153.
Aldrin	309-00-2	MDA-kb2 cell proliferation	IC50	71.4		antiandrogen	0,0295		Tamura, H., Ishimoto, Y., Fujikawa, T., Aoyama, H., Yoshikawa, H., Akamatsu, M., 2006. Structural basis for androgen receptor agonists and antagonists: interaction of SPEED 98-listed chemicals and related compounds with the androgen receptor based on an in vitro reporter gene assay and 3D-QSAR. Bioorganic & medicinal chemistry 14, 7160-7174.
alpha,alpha-Dimethyl-beta-ethyl allenolic acid		ER competitive binding assay	IC50, RBA % rel. to E2	0,095		receptor binding ER alpha		0,946	Blair, R.M., Fang, H., Branham, W.S., Hass, B.S., Dial, S.L., Moland, C.L., Tong, W., Shi, L., Perkins, R., Sheehan, D.M., 2000. The estrogen receptor relative binding affinities of 188 natural and xenochemicals: structural diversity of ligands. Toxicological sciences : an official journal of the Society of Toxicology 54, 138-153.
alpha-Chlordane (mix of isomers)	5103-71-9	ER competitive binding assay	IC50, RBA % rel. to E2	> 100		receptor binding ER alpha		< 0,000899	Blair, R.M., Fang, H., Branham, W.S., Hass, B.S., Dial, S.L., Moland, C.L., Tong, W., Shi, L., Perkins, R., Sheehan, D.M., 2000. The estrogen receptor relative binding affinities of 188 natural and xenochemicals: structural diversity of ligands. Toxicological sciences : an official journal of the Society of Toxicology 54, 138-153.
alpha-Zearalenol	36455-72-8	MCF-7 trans. Transf. ERα mouse	EC50			estrogen beta	0,1796		Matthews, J.B., Fertuck, K.C., Celius, T., Huang, Y.W., Fong, C.J., Zacharewski, T.R., 2002. Ability of structurally diverse natural products and synthetic chemicals to induce gene expression mediated by estrogen. The Journal of Steroid Biochemistry and Molecular Biology 82, 181-194.
Amaranth	915-67-3	ER competitive binding assay	IC50, RBA % rel. to E2	> 100		receptor binding ER alpha		< 0,000899	Blair, R.M., Fang, H., Branham, W.S., Hass, B.S., Dial, S.L., Moland, C.L., Tong, W., Shi, L., Perkins, R., Sheehan, D.M., 2000. The estrogen receptor relative binding affinities of 188 natural and xenochemicals: structural diversity of ligands. Toxicological sciences : an official journal of the Society of Toxicology 54, 138-153.
Amylcinnamaldehyde	122-40-7	AR-EcoScreenTM cells		no effect up to 10 µM		antiandrogen negativ			Araki, N., Ohno, K., Nakai, M., Takeyoshi, M., Iida, M., 2005. Screening for androgen receptor activities in 253 industrial chemicals by in vitro reporter gene assays using. Toxicology in Vitro 19, 831-842.
Androstendion	63-05-8	MDA-MB-453 cell proliferation	EC50	0.0735		androgen	0,002		Ma, R., Cotton, B., Lichtensteiger, W., Schlumpf, M., 2003. UV filters with antagonistic action at androgen receptors in the MDA-kb2 cell transcriptional-activation assay. Toxicological sciences : an official journal of the Society of Toxicology 74, 43-50.
Aniline	62-53-3	AR-EcoScreenTM cells		no effect up to 10 µM		antiandrogen negativ			Araki, N., Ohno, K., Nakai, M., Takeyoshi, M., Iida, M., 2005. Screening for androgen receptor activities in 253 industrial chemicals by in vitro reporter gene assays using. Toxicology in Vitro 19, 831-842.
Anthracen	120-12-7	hAR luc CHO cells, trans. Transf.	IC50	> 10	no standard tested	antiandrogen			Vinggaard, A.M., Hnida, C., Larsen, J.C., 2000. Environmental polycyclic aromatic hydrocarbons affect androgen receptor activation in vitro. Toxicology 145, 173-183.
Anthracen	120-12-7	AR® CALUX	4,5 fold Induction	no effect up to 10 µM		androgen	< 0,0000005		Vinggaard, A.M., Hnida, C., Larsen, J.C., 2000. Environmental polycyclic aromatic hydrocarbons affect androgen receptor activation in vitro. Toxicology 145, 173-183.
Anthracene	120-12-7	AR-EcoScreenTM cells		no effect up to 10 µM		antiandrogen negativ			Araki, N., Ohno, K., Nakai, M., Takeyoshi, M., Iida, M., 2005. Screening for androgen receptor activities in 253 industrial chemicals by in vitro reporter gene assays using. Toxicology in Vitro 19, 831-842.
Anthracene	120-12-7	MDA-kb2 cell proliferation	IC50	36.4	Standard Flutamide	antiandrogen	0,05754		Tamura, H., Ishimoto, Y., Fujikawa, T., Aoyama, H., Yoshikawa, H., Akamatsu, M., 2006. Structural basis for androgen receptor agonists and antagonists: interaction of SPEED 98-listed chemicals and related compounds with the androgen receptor based on an in vitro reporter gene assay and 3D-QSAR. Bioorganic & medicinal chemistry 14, 7160-7174.
Anthranilic acid	118-92-3	AR-EcoScreenTM cells		no effect up to 10 µM		antiandrogen negativ			Araki, N., Ohno, K., Nakai, M., Takeyoshi, M., Iida, M., 2005. Screening for androgen receptor activities in 253 industrial chemicals by in vitro reporter gene assays using. Toxicology in Vitro 19, 831-842.
Arochlor 1221, Chlorodiphenyl (21% Cl)	11104-28-2	S. cerevisiae, hERα, Glas	EC50	2.9		estrogen alpha	0,0000082		Layton, A.C., Sanseverino, J., Gregory, B.W., Easter, J.P., Sayler, G.S., Schultz, T.W., 2002. In Vitro Estrogen Receptor Binding of PCBs: Measured Activity and Detection of Hydroxylated Metabolites in a Recombinant. Toxicology and Applied Pharmacology 180, 157-163.
Arochlor 1242, Chlorodiphenyl (42% Cl)	53469-21-9	S. cerevisiae, hERα, Glas	EC50	0.65		estrogen alpha	0,000052		Layton, A.C., Sanseverino, J., Gregory, B.W., Easter, J.P., Sayler, G.S., Schultz, T.W., 2002. In Vitro Estrogen Receptor Binding of PCBs: Measured Activity and Detection of Hydroxylated Metabolites in a Recombinant. Toxicology and Applied Pharmacology 180, 157-163.
Arochlor 1248, Chlorodiphenyl (48% Cl)	12672-29-6	S. cerevisiae, hERα, Glas	EC50	2.3		estrogen alpha	0,000016		Layton, A.C., Sanseverino, J., Gregory, B.W., Easter, J.P., Sayler, G.S., Schultz, T.W., 2002. In Vitro Estrogen Receptor Binding of PCBs: Measured Activity and Detection of Hydroxylated Metabolites in a Recombinant. Toxicology and Applied Pharmacology 180, 157-163.
Arochlor 1254, Chlorodiphenyl (54% Cl)	11097-69-1	S. cerevisiae, hERα, Glas	EC50	no effect up to 10 µM	Effect of estradiol standard estimated	estrogen alpha	< 0,00001		Layton, A.C., Sanseverino, J., Gregory, B.W., Easter, J.P., Sayler, G.S., Schultz, T.W., 2002. In Vitro Estrogen Receptor Binding of PCBs: Measured Activity and Detection of Hydroxylated Metabolites in a Recombinant. Toxicology and Applied Pharmacology 180, 157-163.
Atrazine	1912-24-9	MCF-7 trans. Transf. ERα mouse	EC50	undefined		estrogen alpha			Matthews, J.B., Fertuck, K.C., Celius, T., Huang, Y.W., Fong, C.J., Zacharewski, T.R., 2002. Ability of structurally diverse natural products and synthetic chemicals to induce gene expression mediated by estrogen. The Journal of Steroid Biochemistry and Molecular Biology 82, 181-194.
Atrazine	1912-24-9	MCF-7 trans. Transf. ER reptiles	EC50	no effect up to 10 µM		estrogen alpha	< 0,0001		Matthews, J.B., Fertuck, K.C., Celius, T., Huang, Y.W., Fong, C.J., Zacharewski, T.R., 2002. Ability of structurally diverse natural products and synthetic chemicals to induce gene expression mediated by estrogen. The Journal of Steroid Biochemistry and Molecular Biology 82, 181-194.
Atrazine	1912-24-9	MCF-7 trans. Transf. hERα	EC50	no effect up to 10 µM		estrogen alpha	< 0,0000095		Matthews, J.B., Fertuck, K.C., Celius, T., Huang, Y.W., Fong, C.J., Zacharewski, T.R., 2002. Ability of structurally diverse natural products and synthetic chemicals to induce gene expression mediated by estrogen. The Journal of Steroid Biochemistry and Molecular Biology 82, 181-194.
Atrazine	1912-24-9	MCF-7 trans. Transf. ER chicken	EC50	no effect up to 10 µM		estrogen alpha	< 0,000028		Matthews, J.B., Fertuck, K.C., Celius, T., Huang, Y.W., Fong, C.J., Zacharewski, T.R., 2002. Ability of structurally diverse natural products and synthetic chemicals to induce gene expression mediated by estrogen. The Journal of Steroid Biochemistry and Molecular Biology 82, 181-194.
Atrazine	1912-24-9	MCF-7 trans. Transf. ER Xenopus	EC50	no effect up to 10 µM		estrogen alpha	< 0,000049		Matthews, J.B., Fertuck, K.C., Celius, T., Huang, Y.W., Fong, C.J., Zacharewski, T.R., 2002. Ability of structurally diverse natural products and synthetic chemicals to induce gene expression mediated by estrogen. The Journal of Steroid Biochemistry and Molecular Biology 82, 181-194.
Atrazine	1912-24-9	MCF-7 trans. Transf. ERα trout 20°C	EC50	no effect up to 10 µM		estrogen alpha	< 0,0001		Matthews, J.B., Fertuck, K.C., Celius, T., Huang, Y.W., Fong, C.J., Zacharewski, T.R., 2002. Ability of structurally diverse natural products and synthetic chemicals to induce gene expression mediated by estrogen. The Journal of Steroid Biochemistry and Molecular Biology 82, 181-194.
Atrazine	1912-24-9	MCF-7 trans. Transf. ERα mouse	EC50			estrogen beta	< 0,0000079		Matthews, J.B., Fertuck, K.C., Celius, T., Huang, Y.W., Fong, C.J., Zacharewski, T.R., 2002. Ability of structurally diverse natural products and synthetic chemicals to induce gene expression mediated by estrogen. The Journal of Steroid Biochemistry and Molecular Biology 82, 181-194.
Atrazine	1912-24-9	AR Binding Assay	RBA (%)		no binding	receptor binding AR			Yamasaki, K., Sawaki, M., Noda, S., Muroi, T., Takakura, S., Mitoma, H., Sakamoto, S., Nakai, M., Yakabe, Y., 2004. Comparison of the Hershberger assay and androgen receptor binding assay of twelve chemicals. Toxicology 195, 177-186.
Atrazine	1912-24-9	ER competitive binding assay	IC50, RBA % rel. to E2	> 100		receptor binding ER alpha		< 0,000899	Blair, R.M., Fang, H., Branham, W.S., Hass, B.S., Dial, S.L., Moland, C.L., Tong, W., Shi, L., Perkins, R., Sheehan, D.M., 2000. The estrogen receptor relative binding affinities of 188 natural and xenochemicals: structural diversity of ligands. Toxicological sciences : an official journal of the Society of Toxicology 54, 138-153.
Aurin	603-45-2	ER competitive binding assay	IC50, RBA % rel. to E2	2,80		receptor binding ER alpha		0,032	Blair, R.M., Fang, H., Branham, W.S., Hass, B.S., Dial, S.L., Moland, C.L., Tong, W., Shi, L., Perkins, R., Sheehan, D.M., 2000. The estrogen receptor relative binding affinities of 188 natural and xenochemicals: structural diversity of ligands. Toxicological sciences : an official journal of the Society of Toxicology 54, 138-153.
B[a]A	56-55-3	MCF-7 cells transf. ERα	EC50	> 10 µM		estrogen alpha	< 0,000035		Fertuck, K.C., Kumar, S., Sikka, H.C., Matthews, J.B., Zacharewski, T.R., 2001b. Interaction of PAH-related compounds with the alpha and beta isoforms of the estrogen receptor. Toxicology Letters 121, 167-177.
B[a]A	56-55-3	MCF-7 cells transf. ERβ	EC50			estrogen beta	< 0,000035		Fertuck, K.C., Kumar, S., Sikka, H.C., Matthews, J.B., Zacharewski, T.R., 2001b. Interaction of PAH-related compounds with the alpha and beta isoforms of the estrogen receptor. Toxicology Letters 121, 167-177.
B[a]A	56-55-3	10 pM-1 µM E2 or 60 nM-20 µM test compound	IC50	no effect up to 10 µM		receptor binding ER beta		< 0,056	Fertuck, K.C., Kumar, S., Sikka, H.C., Matthews, J.B., Zacharewski, T.R., 2001b. Interaction of PAH-related compounds with the alpha and beta isoforms of the estrogen receptor. Toxicology Letters 121, 167-177.
B[a]C	239-01-0	MCF-7 cells transf. ERβ	EC50			estrogen beta	< 0,000035		Fertuck, K.C., Kumar, S., Sikka, H.C., Matthews, J.B., Zacharewski, T.R., 2001b. Interaction of PAH-related compounds with the alpha and beta isoforms of the estrogen receptor. Toxicology Letters 121, 167-177.
B[a]C	239-01-0	ER competitive binding assay	IC50	>10 µM	no effect up to 10 µM	receptor binding ER alpha			Fertuck, K.C., Kumar, S., Sikka, H.C., Matthews, J.B., Zacharewski, T.R., 2001b. Interaction of PAH-related compounds with the alpha and beta isoforms of the estrogen receptor. Toxicology Letters 121, 167-177.
B[a]C	239-01-0	10 pM-1 µM E2 or 60 nM-20 µM test compound	IC50	no effect up to 10 µM		receptor binding ER beta		< 0,056	Fertuck, K.C., Kumar, S., Sikka, H.C., Matthews, J.B., Zacharewski, T.R., 2001b. Interaction of PAH-related compounds with the alpha and beta isoforms of the estrogen receptor. Toxicology Letters 121, 167-177.
B[a]C Benzo[a]carbazole	239-01-0	MCF-7 cells transf. ERα	EC50	> 10 µM		estrogen alpha	< 0,000035		Fertuck, K.C., Kumar, S., Sikka, H.C., Matthews, J.B., Zacharewski, T.R., 2001b. Interaction of PAH-related compounds with the alpha and beta isoforms of the estrogen receptor. Toxicology Letters 121, 167-177.
B[a]P	50-32-8	MCF-7 cells transf. ERα	EC50	no effect up to 10 µM		estrogen alpha	< 0,000035		Fertuck, K.C., Matthews, J.B., Zacharewski, T.R., 2001a. Hydroxylated benzo[a]pyrene metabolites are responsible for in vitro estrogen receptor-mediated gene expression induced by benzo[a]pyrene, but do not elicit uterotrophic effects in vivo. Toxicological sciences : an official journal of the Society of Toxicology 59, 231-240.
B[a]P	50-32-8	MCF-7 cells transf. ERβ	EC50			estrogen beta	0,000394		Fertuck, K.C., Matthews, J.B., Zacharewski, T.R., 2001a. Hydroxylated benzo[a]pyrene metabolites are responsible for in vitro estrogen receptor-mediated gene expression induced by benzo[a]pyrene, but do not elicit uterotrophic effects in vivo. Toxicological sciences : an official journal of the Society of Toxicology 59, 231-240.
B[a]P	50-32-8	ER competitive binding assay	IC50	>10 µM	no effect up to 10 µM	receptor binding ER alpha			Fertuck, K.C., Matthews, J.B., Zacharewski, T.R., 2001a. Hydroxylated benzo[a]pyrene metabolites are responsible for in vitro estrogen receptor-mediated gene expression induced by benzo[a]pyrene, but do not elicit uterotrophic effects in vivo. Toxicological sciences : an official journal of the Society of Toxicology 59, 231-240.
B[a]P	50-32-8	ER competitive binding assay	IC50	>10 µM	no effect up to 10 µM	receptor binding ER alpha			Fertuck, K.C., Matthews, J.B., Zacharewski, T.R., 2001a. Hydroxylated benzo[a]pyrene metabolites are responsible for in vitro estrogen receptor-mediated gene expression induced by benzo[a]pyrene, but do not elicit uterotrophic effects in vivo. Toxicological sciences : an official journal of the Society of Toxicology 59, 231-240.
B[a]P	50-32-8	11 pM-1 µM E2 or 60 nM-20 µM test compound	IC50	no effect up to 10 µM		receptor binding ER beta		< 0,056	Fertuck, K.C., Matthews, J.B., Zacharewski, T.R., 2001a. Hydroxylated benzo[a]pyrene metabolites are responsible for in vitro estrogen receptor-mediated gene expression induced by benzo[a]pyrene, but do not elicit uterotrophic effects in vivo. Toxicological sciences : an official journal of the Society of Toxicology 59, 231-240.
B[a]P-1,6-dione	3067-13-8	MCF-7 cells transf. ERα	EC50	no effect up to 10 µM		estrogen alpha	< 0,000035		Fertuck, K.C., Matthews, J.B., Zacharewski, T.R., 2001a. Hydroxylated benzo[a]pyrene metabolites are responsible for in vitro estrogen receptor-mediated gene expression induced by benzo[a]pyrene, but do not elicit uterotrophic effects in vivo. Toxicological sciences : an official journal of the Society of Toxicology 59, 231-240.
B[a]P-1,6-dione	3067-13-8	MCF-7 cells transf. ERβ	EC50			estrogen beta	< 0,000013		Fertuck, K.C., Matthews, J.B., Zacharewski, T.R., 2001a. Hydroxylated benzo[a]pyrene metabolites are responsible for in vitro estrogen receptor-mediated gene expression induced by benzo[a]pyrene, but do not elicit uterotrophic effects in vivo. Toxicological sciences : an official journal of the Society of Toxicology 59, 231-240.
B[a]P-1,6-dione	3067-13-8	ER competitive binding assay	IC50	>10 µM	no effect up to 10 µM	receptor binding ER alpha			Fertuck, K.C., Matthews, J.B., Zacharewski, T.R., 2001a. Hydroxylated benzo[a]pyrene metabolites are responsible for in vitro estrogen receptor-mediated gene expression induced by benzo[a]pyrene, but do not elicit uterotrophic effects in vivo. Toxicological sciences : an official journal of the Society of Toxicology 59, 231-240.
B[a]P-1,6-dione	3067-13-8	19 pM-1 µM E2 or 60 nM-2,5 µM test compound	IC50	no effect up to 10 µM		receptor binding ER beta		< 0,056	Fertuck, K.C., Matthews, J.B., Zacharewski, T.R., 2001a. Hydroxylated benzo[a]pyrene metabolites are responsible for in vitro estrogen receptor-mediated gene expression induced by benzo[a]pyrene, but do not elicit uterotrophic effects in vivo. Toxicological sciences : an official journal of the Society of Toxicology 59, 231-240.
B[a]P-3,6-dione	3067-14-9	MCF-7 cells transf. ERα	EC50	no effect up to 10 µM		estrogen alpha	< 0,000035		Fertuck, K.C., Matthews, J.B., Zacharewski, T.R., 2001a. Hydroxylated benzo[a]pyrene metabolites are responsible for in vitro estrogen receptor-mediated gene expression induced by benzo[a]pyrene, but do not elicit uterotrophic effects in vivo. Toxicological sciences : an official journal of the Society of Toxicology 59, 231-240.
B[a]P-3,6-dione	3067-14-9	MCF-7 cells transf. ERβ	EC50			estrogen beta	< 0,000013		Fertuck, K.C., Matthews, J.B., Zacharewski, T.R., 2001a. Hydroxylated benzo[a]pyrene metabolites are responsible for in vitro estrogen receptor-mediated gene expression induced by benzo[a]pyrene, but do not elicit uterotrophic effects in vivo. Toxicological sciences : an official journal of the Society of Toxicology 59, 231-240.
B[a]P-3,6-dione	3067-14-9	ER competitive binding assay	IC50	>10 µM	no effect up to 10 µM	receptor binding ER alpha			Fertuck, K.C., Matthews, J.B., Zacharewski, T.R., 2001a. Hydroxylated benzo[a]pyrene metabolites are responsible for in vitro estrogen receptor-mediated gene expression induced by benzo[a]pyrene, but do not elicit uterotrophic effects in vivo. Toxicological sciences : an official journal of the Society of Toxicology 59, 231-240.
B[a]P-3,6-dione	3067-14-9	20 pM-1 µM E2 or 60 nM-2,5 µM test compound	IC50	no effect up to 10 µM		receptor binding ER beta		< 0,056	Fertuck, K.C., Matthews, J.B., Zacharewski, T.R., 2001a. Hydroxylated benzo[a]pyrene metabolites are responsible for in vitro estrogen receptor-mediated gene expression induced by benzo[a]pyrene, but do not elicit uterotrophic effects in vivo. Toxicological sciences : an official journal of the Society of Toxicology 59, 231-240.
B[a]P-6,12-dione	3067-12-7	MCF-7 cells transf. ERα	EC50	no effect up to 10 µM		estrogen alpha	< 0,000035		Fertuck, K.C., Matthews, J.B., Zacharewski, T.R., 2001a. Hydroxylated benzo[a]pyrene metabolites are responsible for in vitro estrogen receptor-mediated gene expression induced by benzo[a]pyrene, but do not elicit uterotrophic effects in vivo. Toxicological sciences : an official journal of the Society of Toxicology 59, 231-240.
B[a]P-6,12-dione	3067-12-7	MCF-7 cells transf. ERβ	EC50			estrogen beta	< 0,000013		Fertuck, K.C., Matthews, J.B., Zacharewski, T.R., 2001a. Hydroxylated benzo[a]pyrene metabolites are responsible for in vitro estrogen receptor-mediated gene expression induced by benzo[a]pyrene, but do not elicit uterotrophic effects in vivo. Toxicological sciences : an official journal of the Society of Toxicology 59, 231-240.
B[a]P-6,12-dione	3067-12-7	ER competitive binding assay	IC50	>10 µM	no effect up to 10 µM	receptor binding ER alpha			Fertuck, K.C., Matthews, J.B., Zacharewski, T.R., 2001a. Hydroxylated benzo[a]pyrene metabolites are responsible for in vitro estrogen receptor-mediated gene expression induced by benzo[a]pyrene, but do not elicit uterotrophic effects in vivo. Toxicological sciences : an official journal of the Society of Toxicology 59, 231-240.
B[a]P-6,12-dione	3067-12-7	21 pM-1 µM E2 or 60 nM-2,5 µM test compound	IC50	no effect up to 10 µM		receptor binding ER beta		< 0,056	Fertuck, K.C., Matthews, J.B., Zacharewski, T.R., 2001a. Hydroxylated benzo[a]pyrene metabolites are responsible for in vitro estrogen receptor-mediated gene expression induced by benzo[a]pyrene, but do not elicit uterotrophic effects in vivo. Toxicological sciences : an official journal of the Society of Toxicology 59, 231-240.
B[b]N[2,1-d]T		MCF-7 cells transf. ERβ	EC50			estrogen beta	< 0,000035		Fertuck, K.C., Kumar, S., Sikka, H.C., Matthews, J.B., Zacharewski, T.R., 2001b. Interaction of PAH-related compounds with the alpha and beta isoforms of the estrogen receptor. Toxicology Letters 121, 167-177.
B[b]N[2,1-d]T		ER competitive binding assay	IC50	>10 µM	no effect up to 10 µM	receptor binding ER alpha			Fertuck, K.C., Kumar, S., Sikka, H.C., Matthews, J.B., Zacharewski, T.R., 2001b. Interaction of PAH-related compounds with the alpha and beta isoforms of the estrogen receptor. Toxicology Letters 121, 167-177.
B[b]N[2,1-d]T		10 pM-1 µM E2 or 60 nM-20 µM test compound	IC50	no effect up to 10 µM		receptor binding ER beta		< 0,056	Fertuck, K.C., Kumar, S., Sikka, H.C., Matthews, J.B., Zacharewski, T.R., 2001b. Interaction of PAH-related compounds with the alpha and beta isoforms of the estrogen receptor. Toxicology Letters 121, 167-177.
B[b]N[2,1-d]T Benzo[b] naphtho[2,1-d]thiophene		MCF-7 cells transf. ERα	EC50	> 10 µM		estrogen alpha	< 0,000035		Fertuck, K.C., Kumar, S., Sikka, H.C., Matthews, J.B., Zacharewski, T.R., 2001b. Interaction of PAH-related compounds with the alpha and beta isoforms of the estrogen receptor. Toxicology Letters 121, 167-177.
B[b]N[2,3-d]T		MCF-7 cells transf. ERβ	EC50			estrogen beta	< 0,000035		Fertuck, K.C., Kumar, S., Sikka, H.C., Matthews, J.B., Zacharewski, T.R., 2001b. Interaction of PAH-related compounds with the alpha and beta isoforms of the estrogen receptor. Toxicology Letters 121, 167-177.
B[b]N[2,3-d]T		ER competitive binding assay	IC50	>10 µM	no effect up to 10 µM	receptor binding ER alpha			Fertuck, K.C., Kumar, S., Sikka, H.C., Matthews, J.B., Zacharewski, T.R., 2001b. Interaction of PAH-related compounds with the alpha and beta isoforms of the estrogen receptor. Toxicology Letters 121, 167-177.
B[b]N[2,3-d]T		10 pM-1 µM E2 or 60 nM-20 µM test compound	IC50	no effect up to 10 µM		receptor binding ER beta		< 0,056	Fertuck, K.C., Kumar, S., Sikka, H.C., Matthews, J.B., Zacharewski, T.R., 2001b. Interaction of PAH-related compounds with the alpha and beta isoforms of the estrogen receptor. Toxicology Letters 121, 167-177.
B[b]N[2,3-d]T Benzo[b]naphtho[2,3-d]thiophene		MCF-7 cells transf. ERα	EC50	> 10 µM		estrogen alpha	< 0,000035		Fertuck, K.C., Kumar, S., Sikka, H.C., Matthews, J.B., Zacharewski, T.R., 2001b. Interaction of PAH-related compounds with the alpha and beta isoforms of the estrogen receptor. Toxicology Letters 121, 167-177.
B[b]F	243-17-4	MCF-7 cells transf. ERβ	EC50			estrogen beta	< 0,000035		Fertuck, K.C., Kumar, S., Sikka, H.C., Matthews, J.B., Zacharewski, T.R., 2001b. Interaction of PAH-related compounds with the alpha and beta isoforms of the estrogen receptor. Toxicology Letters 121, 167-177.
B[b]F	243-17-4	ER competitive binding assay	IC50	>10 µM	no effect up to 10 µM	receptor binding ER alpha			Fertuck, K.C., Kumar, S., Sikka, H.C., Matthews, J.B., Zacharewski, T.R., 2001b. Interaction of PAH-related compounds with the alpha and beta isoforms of the estrogen receptor. Toxicology Letters 121, 167-177.
B[b]F	243-17-4	10 pM-1 µM E2 or 60 nM-20 µM test compound	IC50	no effect up to 10 µM		receptor binding ER beta		< 0,056	Fertuck, K.C., Kumar, S., Sikka, H.C., Matthews, J.B., Zacharewski, T.R., 2001b. Interaction of PAH-related compounds with the alpha and beta isoforms of the estrogen receptor. Toxicology Letters 121, 167-177.
B[b]F	243-17-4	MCF-7 cells transf. ERα	EC50	> 10 µM		estrogen alpha	< 0,000035		Fertuck, K.C., Kumar, S., Sikka, H.C., Matthews, J.B., Zacharewski, T.R., 2001b. Interaction of PAH-related compounds with the alpha and beta isoforms of the estrogen receptor. Toxicology Letters 121, 167-177.
B[c]C	34777-33-8	MCF-7 cells transf. ERβ	EC50			estrogen beta	< 0,000035		Fertuck, K.C., Kumar, S., Sikka, H.C., Matthews, J.B., Zacharewski, T.R., 2001b. Interaction of PAH-related compounds with the alpha and beta isoforms of the estrogen receptor. Toxicology Letters 121, 167-177.
B[c]C	34777-33-8	ER competitive binding assay	IC50	>10 µM	no effect up to 10 µM	receptor binding ER alpha			Fertuck, K.C., Kumar, S., Sikka, H.C., Matthews, J.B., Zacharewski, T.R., 2001b. Interaction of PAH-related compounds with the alpha and beta isoforms of the estrogen receptor. Toxicology Letters 121, 167-177.
B[c]C	34777-33-8	10 pM-1 µM E2 or 60 nM-20 µM test compound	IC50	no effect up to 10 µM		receptor binding ER beta		< 0,056	Fertuck, K.C., Kumar, S., Sikka, H.C., Matthews, J.B., Zacharewski, T.R., 2001b. Interaction of PAH-related compounds with the alpha and beta isoforms of the estrogen receptor. Toxicology Letters 121, 167-177.
B[c]C Benzo[c]carbazole	34777-33-8	MCF-7 cells transf. ERα	EC50	> 10 µM		estrogen alpha	< 0,000035		Fertuck, K.C., Kumar, S., Sikka, H.C., Matthews, J.B., Zacharewski, T.R., 2001b. Interaction of PAH-related compounds with the alpha and beta isoforms of the estrogen receptor. Toxicology Letters 121, 167-177.
B[c]PH	195-19-7	MCF-7 cells transf. ERβ	EC50			estrogen beta	< 0,000035		Fertuck, K.C., Kumar, S., Sikka, H.C., Matthews, J.B., Zacharewski, T.R., 2001b. Interaction of PAH-related compounds with the alpha and beta isoforms of the estrogen receptor. Toxicology Letters 121, 167-177.
B[c]PH	195-19-7	ER competitive binding assay	IC50	>10 µM	no effect up to 10 µM	receptor binding ER alpha			Fertuck, K.C., Kumar, S., Sikka, H.C., Matthews, J.B., Zacharewski, T.R., 2001b. Interaction of PAH-related compounds with the alpha and beta isoforms of the estrogen receptor. Toxicology Letters 121, 167-177.
B[c]PH	195-19-7	10 pM-1 µM E2 or 60 nM-20 µM test compound	IC50	no effect up to 10 µM		receptor binding ER beta		< 0,056	Fertuck, K.C., Kumar, S., Sikka, H.C., Matthews, J.B., Zacharewski, T.R., 2001b. Interaction of PAH-related compounds with the alpha and beta isoforms of the estrogen receptor. Toxicology Letters 121, 167-177.
B[c]PH Benzo[c]phenantren	195-19-7	MCF-7 cells transf. ERα	EC50	no effect up to 10 µM		estrogen alpha	< 0,000035		Fertuck, K.C., Kumar, S., Sikka, H.C., Matthews, J.B., Zacharewski, T.R., 2001b. Interaction of PAH-related compounds with the alpha and beta isoforms of the estrogen receptor. Toxicology Letters 121, 167-177.
BADGE	1675-54-3	MVLN cells luc	EC50	no effect up to 100 µM		estrogen alpha	< 0,00000034		Satoh, K., Ohyama, K., Aoki, N., Iida, M., Nagai, F., 2004. Study on anti-androgenic effects of bisphenol a diglycidyl ether (BADGE), bisphenol F diglycidyl ether (BFDGE) and their derivatives using cells stably transfected with human androgen receptor, AR-EcoScreen. Food and Chemical Toxicology 42, 983-993.
BADGE	1675-54-3	MCF-7 cells Prolif.	EC50	no effect up to 100 µM		estrogen alpha	< 0,00000014		Satoh, K., Ohyama, K., Aoki, N., Iida, M., Nagai, F., 2004. Study on anti-androgenic effects of bisphenol a diglycidyl ether (BADGE), bisphenol F diglycidyl ether (BFDGE) and their derivatives using cells stably transfected with human androgen receptor, AR-EcoScreen. Food and Chemical Toxicology 42, 983-993.
BADGE	1675-54-3	hAR Kit, Toyobo, Japan	IC50	6,4		receptor binding AR			Satoh, K., Ohyama, K., Aoki, N., Iida, M., Nagai, F., 2004. Study on anti-androgenic effects of bisphenol a diglycidyl ether (BADGE), bisphenol F diglycidyl ether (BFDGE) and their derivatives using cells stably transfected with human androgen receptor, AR-EcoScreen. Food and Chemical Toxicology 42, 983-993.
BADGE	1675-54-3	ERα human (Testkit Wako)	IC50	> 190		receptor binding ER alpha		< 0,009	Satoh, K., Ohyama, K., Aoki, N., Iida, M., Nagai, F., 2004. Study on anti-androgenic effects of bisphenol a diglycidyl ether (BADGE), bisphenol F diglycidyl ether (BFDGE) and their derivatives using cells stably transfected with human androgen receptor, AR-EcoScreen. Food and Chemical Toxicology 42, 983-993.
BADGE	1675-54-3	AR-EcoScreen	IC50	>100	Standard Cyproterone acetate, < 0,015	antiandrogen	< 0,015		Satoh, K., Ohyama, K., Aoki, N., Iida, M., Nagai, F., 2004. Study on anti-androgenic effects of bisphenol a diglycidyl ether (BADGE), bisphenol F diglycidyl ether (BFDGE) and their derivatives using cells stably transfected with human androgen receptor, AR-EcoScreen. Food and Chemical Toxicology 42, 983-993.
BADGE	1675-54-3	AR-EcoScreen		no effect up to 100 µM		androgen	< 0,0000016		Satoh, K., Ohyama, K., Aoki, N., Iida, M., Nagai, F., 2004. Study on anti-androgenic effects of bisphenol a diglycidyl ether (BADGE), bisphenol F diglycidyl ether (BFDGE) and their derivatives using cells stably transfected with human androgen receptor, AR-EcoScreen. Food and Chemical Toxicology 42, 983-993.
BADGE.2H20	5581-32-8	MVLN cells luc	EC50	no effect up to 100 µM		estrogen alpha	< 0,00000034		Satoh, K., Ohyama, K., Aoki, N., Iida, M., Nagai, F., 2004. Study on anti-androgenic effects of bisphenol a diglycidyl ether (BADGE), bisphenol F diglycidyl ether (BFDGE) and their derivatives using cells stably transfected with human androgen receptor, AR-EcoScreen. Food and Chemical Toxicology 42, 983-993.
BADGE.2H20	5581-32-8	MCF-7 cells Prolif.	EC50	no effect up to 100 µM		estrogen alpha	< 0,00000014		Satoh, K., Ohyama, K., Aoki, N., Iida, M., Nagai, F., 2004. Study on anti-androgenic effects of bisphenol a diglycidyl ether (BADGE), bisphenol F diglycidyl ether (BFDGE) and their derivatives using cells stably transfected with human androgen receptor, AR-EcoScreen. Food and Chemical Toxicology 42, 983-993.
BADGE.2H20	5581-32-8	hAR Kit, Toyobo, Japan	IC50	190		receptor binding AR		0,009	Satoh, K., Ohyama, K., Aoki, N., Iida, M., Nagai, F., 2004. Study on anti-androgenic effects of bisphenol a diglycidyl ether (BADGE), bisphenol F diglycidyl ether (BFDGE) and their derivatives using cells stably transfected with human androgen receptor, AR-EcoScreen. Food and Chemical Toxicology 42, 983-993.
BADGE.2H20	5581-32-8	ERα human (Testkit Wako)	IC50	> 190		receptor binding ER alpha		< 0,009	Satoh, K., Ohyama, K., Aoki, N., Iida, M., Nagai, F., 2004. Study on anti-androgenic effects of bisphenol a diglycidyl ether (BADGE), bisphenol F diglycidyl ether (BFDGE) and their derivatives using cells stably transfected with human androgen receptor, AR-EcoScreen. Food and Chemical Toxicology 42, 983-993.
BADGE.2H20	5581-32-8	AR-EcoScreen		no effect up to 100 µM		androgen	< 0,0000016		Satoh, K., Ohyama, K., Aoki, N., Iida, M., Nagai, F., 2004. Study on anti-androgenic effects of bisphenol a diglycidyl ether (BADGE), bisphenol F diglycidyl ether (BFDGE) and their derivatives using cells stably transfected with human androgen receptor, AR-EcoScreen. Food and Chemical Toxicology 42, 983-993.
BADGE.2H20	5581-32-8	AR-EcoScreen	IC50	110	Standard Cyproterone acetate	antiandrogen	0,0014		Satoh, K., Ohyama, K., Aoki, N., Iida, M., Nagai, F., 2004. Study on anti-androgenic effects of bisphenol a diglycidyl ether (BADGE), bisphenol F diglycidyl ether (BFDGE) and their derivatives using cells stably transfected with human androgen receptor, AR-EcoScreen. Food and Chemical Toxicology 42, 983-993.
BADGE.2HCl	4809-35-2	MVLN cells luc	EC50	no effect up to 100 µM		estrogen alpha	< 0,000034		Satoh, K., Ohyama, K., Aoki, N., Iida, M., Nagai, F., 2004. Study on anti-androgenic effects of bisphenol a diglycidyl ether (BADGE), bisphenol F diglycidyl ether (BFDGE) and their derivatives using cells stably transfected with human androgen receptor, AR-EcoScreen. Food and Chemical Toxicology 42, 983-993.
BADGE.2HCl	4809-35-2	MCF-7 cells Prolif.	EC50	no effect up to 100 µM		estrogen alpha	< 0,00000014		Satoh, K., Ohyama, K., Aoki, N., Iida, M., Nagai, F., 2004. Study on anti-androgenic effects of bisphenol a diglycidyl ether (BADGE), bisphenol F diglycidyl ether (BFDGE) and their derivatives using cells stably transfected with human androgen receptor, AR-EcoScreen. Food and Chemical Toxicology 42, 983-993.
BADGE.2HCl	4809-35-2	ERα human (Testkit Wako)	IC50	> 190		receptor binding ER alpha		< 0,009	Satoh, K., Ohyama, K., Aoki, N., Iida, M., Nagai, F., 2004. Study on anti-androgenic effects of bisphenol a diglycidyl ether (BADGE), bisphenol F diglycidyl ether (BFDGE) and their derivatives using cells stably transfected with human androgen receptor, AR-EcoScreen. Food and Chemical Toxicology 42, 983-993.
BADGE.2HCl	4809-35-2	hAR Kit, Toyobo, Japan	IC50	19		receptor binding AR		0,089	Satoh, K., Ohyama, K., Aoki, N., Iida, M., Nagai, F., 2004. Study on anti-androgenic effects of bisphenol a diglycidyl ether (BADGE), bisphenol F diglycidyl ether (BFDGE) and their derivatives using cells stably transfected with human androgen receptor, AR-EcoScreen. Food and Chemical Toxicology 42, 983-993.
BADGE.2HCl	4809-35-2	AR-EcoScreen		no effect up to 100 µM		androgen	< 0,0000016		Satoh, K., Ohyama, K., Aoki, N., Iida, M., Nagai, F., 2004. Study on anti-androgenic effects of bisphenol a diglycidyl ether (BADGE), bisphenol F diglycidyl ether (BFDGE) and their derivatives using cells stably transfected with human androgen receptor, AR-EcoScreen. Food and Chemical Toxicology 42, 983-993.
BADGE.2HCl	4809-35-2	AR-EcoScreen	IC50	6.7	Standard Cyproterone acetate	antiandrogen	0,022388059701		Satoh, K., Ohyama, K., Aoki, N., Iida, M., Nagai, F., 2004. Study on anti-androgenic effects of bisphenol a diglycidyl ether (BADGE), bisphenol F diglycidyl ether (BFDGE) and their derivatives using cells stably transfected with human androgen receptor, AR-EcoScreen. Food and Chemical Toxicology 42, 983-993.
BADGE-2Cl (Bisphenol A diglycidyl ether-chlorohydr	4809-35-2	T47D cell proliferation	EC50	1e-009		estrogen alpha	0,01		Nakazawa, H., Yamaguchi, A., Inoue, K., Yamazaki, T., Kato, K., Yoshimura, Y., Makino, T., 2002. In vitro assay of hydrolysis and chlorohydroxy derivatives of bisphenol A diglycidyl ether for estrogenic activity. Food and Chemical Toxicology 40, 1827-1832.
BADGE-2Cl (Bisphenol A diglycidyl ether-chlorohydr	4809-35-2	ERα human (Testkit Wako)	IC50	no effect up to 10 µM		receptor binding ER alpha			Nakazawa, H., Yamaguchi, A., Inoue, K., Yamazaki, T., Kato, K., Yoshimura, Y., Makino, T., 2002. In vitro assay of hydrolysis and chlorohydroxy derivatives of bisphenol A diglycidyl ether for estrogenic activity. Food and Chemical Toxicology 40, 1827-1832.
BADGE-4OH (Bisphenol A diglycidyl ether-4OH)		T47D cell proliferation	EC50	1e-009		estrogen alpha	0,01		Nakazawa, H., Yamaguchi, A., Inoue, K., Yamazaki, T., Kato, K., Yoshimura, Y., Makino, T., 2002. In vitro assay of hydrolysis and chlorohydroxy derivatives of bisphenol A diglycidyl ether for estrogenic activity. Food and Chemical Toxicology 40, 1827-1832.
BADGE-4OH (Bisphenol A diglycidyl ether-4OH)		ERα human (Testkit Wako)	IC50	no effect up to 100 µM		receptor binding ER alpha			Nakazawa, H., Yamaguchi, A., Inoue, K., Yamazaki, T., Kato, K., Yoshimura, Y., Makino, T., 2002. In vitro assay of hydrolysis and chlorohydroxy derivatives of bisphenol A diglycidyl ether for estrogenic activity. Food and Chemical Toxicology 40, 1827-1832.
Barbituric acid	67-52-7	AR-EcoScreenTM cells		no effect up to 10 µM		antiandrogen negativ			Araki, N., Ohno, K., Nakai, M., Takeyoshi, M., Iida, M., 2005. Screening for androgen receptor activities in 253 industrial chemicals by in vitro reporter gene assays using. Toxicology in Vitro 19, 831-842.
BBIT N-n-Butyl-1,2-benzisothiazolin-3-one	4299-07-4	Yeast Estrogen Screen	EC50 (mg/L)	>1000		estrogen alpha	< 0,0000000091		Nakama, A., Funasaka, K., Shimizu, M., 2007. Evaluation of estrogenic activity of organic biocides using ER-binding and YES assay. Food and Chemical Toxicology 45, 1558-1564.
BBIT N-n-Butyl-1,2-benzisothiazolin-3-one	4299-07-4	Yeast Estrogen Screen, with S9Mix	EC50 (mg/L)	>1000		estrogen alpha	< 0,0000000091		Nakama, A., Funasaka, K., Shimizu, M., 2007. Evaluation of estrogenic activity of organic biocides using ER-binding and YES assay. Food and Chemical Toxicology 45, 1558-1564.
BDE-100	189084-64-8	ER Calux®		no effect at 10 µM	Standard ICI 182,780, <0.000014	antiestrogen ER alpha	< 0,000014		Hamers, T., Kamstra, J.H., Sonneveld, E., Murk, A.J., Kester, M.H.A., Andersson, P.L., Legler, J., Brouwer, A., 2006. In vitro profiling of the endocrine-disrupting potency of brominated flame retardants. Toxicological sciences : an official journal of the Society of Toxicology 92, 157-173.
BDE-100	189084-64-8	ER Calux®	EC50	7,0		estrogen alpha	0,00000057		Hamers, T., Kamstra, J.H., Sonneveld, E., Murk, A.J., Kester, M.H.A., Andersson, P.L., Legler, J., Brouwer, A., 2006. In vitro profiling of the endocrine-disrupting potency of brominated flame retardants. Toxicological sciences : an official journal of the Society of Toxicology 92, 157-173.
BDE-100	189084-64-8	AR Calux®		no effect at 10 µM	no data on standard	androgen			Hamers, T., Kamstra, J.H., Sonneveld, E., Murk, A.J., Kester, M.H.A., Andersson, P.L., Legler, J., Brouwer, A., 2006. In vitro profiling of the endocrine-disrupting potency of brominated flame retardants. Toxicological sciences : an official journal of the Society of Toxicology 92, 157-173.
BDE-100	189084-64-8	AR Calux®	IC50	0.097	Standard Flutamide	antiandrogen	13,4		Hamers, T., Kamstra, J.H., Sonneveld, E., Murk, A.J., Kester, M.H.A., Andersson, P.L., Legler, J., Brouwer, A., 2006. In vitro profiling of the endocrine-disrupting potency of brominated flame retardants. Toxicological sciences : an official journal of the Society of Toxicology 92, 157-173.
BDE-127		ER Calux®		no effect at 10 µM	Standard ICI 182,780, <0.000014	antiestrogen ER alpha	< 0,000014		Hamers, T., Kamstra, J.H., Sonneveld, E., Murk, A.J., Kester, M.H.A., Andersson, P.L., Legler, J., Brouwer, A., 2006. In vitro profiling of the endocrine-disrupting potency of brominated flame retardants. Toxicological sciences : an official journal of the Society of Toxicology 92, 157-173.
BDE-127		ER Calux®		no effect at 10 µM		estrogen alpha	< 0,0000004		Hamers, T., Kamstra, J.H., Sonneveld, E., Murk, A.J., Kester, M.H.A., Andersson, P.L., Legler, J., Brouwer, A., 2006. In vitro profiling of the endocrine-disrupting potency of brominated flame retardants. Toxicological sciences : an official journal of the Society of Toxicology 92, 157-173.
BDE-127		AR Calux®		no effect at 10 µM	no data on standard	androgen			Hamers, T., Kamstra, J.H., Sonneveld, E., Murk, A.J., Kester, M.H.A., Andersson, P.L., Legler, J., Brouwer, A., 2006. In vitro profiling of the endocrine-disrupting potency of brominated flame retardants. Toxicological sciences : an official journal of the Society of Toxicology 92, 157-173.
BDE-127		AR Calux®	IC50	5.1	Standard Flutamide	antiandrogen	0,26		Hamers, T., Kamstra, J.H., Sonneveld, E., Murk, A.J., Kester, M.H.A., Andersson, P.L., Legler, J., Brouwer, A., 2006. In vitro profiling of the endocrine-disrupting potency of brominated flame retardants. Toxicological sciences : an official journal of the Society of Toxicology 92, 157-173.
BDE-153	68631-49-2	ER Calux®		no effect at 10 µM	Standard ICI 182,780, <0.000014	antiestrogen ER alpha	< 0,000014		Hamers, T., Kamstra, J.H., Sonneveld, E., Murk, A.J., Kester, M.H.A., Andersson, P.L., Legler, J., Brouwer, A., 2006. In vitro profiling of the endocrine-disrupting potency of brominated flame retardants. Toxicological sciences : an official journal of the Society of Toxicology 92, 157-173.
BDE-153	68631-49-2	ER Calux®		no effect at 10 µM		estrogen alpha	< 0,0000004		Hamers, T., Kamstra, J.H., Sonneveld, E., Murk, A.J., Kester, M.H.A., Andersson, P.L., Legler, J., Brouwer, A., 2006. In vitro profiling of the endocrine-disrupting potency of brominated flame retardants. Toxicological sciences : an official journal of the Society of Toxicology 92, 157-173.
BDE-153	68631-49-2	AR Calux®		no effect at 10 µM	no data on standard	androgen			Hamers, T., Kamstra, J.H., Sonneveld, E., Murk, A.J., Kester, M.H.A., Andersson, P.L., Legler, J., Brouwer, A., 2006. In vitro profiling of the endocrine-disrupting potency of brominated flame retardants. Toxicological sciences : an official journal of the Society of Toxicology 92, 157-173.
BDE-153	68631-49-2	AR Calux®	IC50	13,2 b	Standard Flutamide	antiandrogen	0,1		Hamers, T., Kamstra, J.H., Sonneveld, E., Murk, A.J., Kester, M.H.A., Andersson, P.L., Legler, J., Brouwer, A., 2006. In vitro profiling of the endocrine-disrupting potency of brominated flame retardants. Toxicological sciences : an official journal of the Society of Toxicology 92, 157-173.
BDE-155		ER Calux®		no effect at 10 µM	Standard ICI 182,780, <0.000014	antiestrogen ER alpha	< 0,000014		Hamers, T., Kamstra, J.H., Sonneveld, E., Murk, A.J., Kester, M.H.A., Andersson, P.L., Legler, J., Brouwer, A., 2006. In vitro profiling of the endocrine-disrupting potency of brominated flame retardants. Toxicological sciences : an official journal of the Society of Toxicology 92, 157-173.
BDE-155		ER Calux®	EC50	8,1		estrogen alpha	0,00000049		Hamers, T., Kamstra, J.H., Sonneveld, E., Murk, A.J., Kester, M.H.A., Andersson, P.L., Legler, J., Brouwer, A., 2006. In vitro profiling of the endocrine-disrupting potency of brominated flame retardants. Toxicological sciences : an official journal of the Society of Toxicology 92, 157-173.
BDE-155		AR Calux®		no effect at 10 µM	no data on standard	androgen			Hamers, T., Kamstra, J.H., Sonneveld, E., Murk, A.J., Kester, M.H.A., Andersson, P.L., Legler, J., Brouwer, A., 2006. In vitro profiling of the endocrine-disrupting potency of brominated flame retardants. Toxicological sciences : an official journal of the Society of Toxicology 92, 157-173.
BDE-155		AR Calux®	IC50	2,0 b	Standard Flutamide	antiandrogen	0,64		Hamers, T., Kamstra, J.H., Sonneveld, E., Murk, A.J., Kester, M.H.A., Andersson, P.L., Legler, J., Brouwer, A., 2006. In vitro profiling of the endocrine-disrupting potency of brominated flame retardants. Toxicological sciences : an official journal of the Society of Toxicology 92, 157-173.
BDE-169		ER Calux®		no effect at 10 µM	Standard ICI 182,780, <0.000014	antiestrogen ER alpha	< 0,000014		Hamers, T., Kamstra, J.H., Sonneveld, E., Murk, A.J., Kester, M.H.A., Andersson, P.L., Legler, J., Brouwer, A., 2006. In vitro profiling of the endocrine-disrupting potency of brominated flame retardants. Toxicological sciences : an official journal of the Society of Toxicology 92, 157-173.
BDE-169		ER Calux®		no effect at 10 µM		estrogen alpha	< 0,0000004		Hamers, T., Kamstra, J.H., Sonneveld, E., Murk, A.J., Kester, M.H.A., Andersson, P.L., Legler, J., Brouwer, A., 2006. In vitro profiling of the endocrine-disrupting potency of brominated flame retardants. Toxicological sciences : an official journal of the Society of Toxicology 92, 157-173.
BDE-169		AR Calux®		no effect at 10 µM	no data on standard	androgen			Hamers, T., Kamstra, J.H., Sonneveld, E., Murk, A.J., Kester, M.H.A., Andersson, P.L., Legler, J., Brouwer, A., 2006. In vitro profiling of the endocrine-disrupting potency of brominated flame retardants. Toxicological sciences : an official journal of the Society of Toxicology 92, 157-173.
BDE-169		AR Calux®	IC50	no effect at 10 µM	Standard Flutamide, < 0.13	antiandrogen	< 0,13		Hamers, T., Kamstra, J.H., Sonneveld, E., Murk, A.J., Kester, M.H.A., Andersson, P.L., Legler, J., Brouwer, A., 2006. In vitro profiling of the endocrine-disrupting potency of brominated flame retardants. Toxicological sciences : an official journal of the Society of Toxicology 92, 157-173.
BDE-181	189084-67-1	ER Calux®	IC50	4.7	Standard ICI 182,780	antiestrogen ER alpha	0,0000298		Hamers, T., Kamstra, J.H., Sonneveld, E., Murk, A.J., Kester, M.H.A., Andersson, P.L., Legler, J., Brouwer, A., 2006. In vitro profiling of the endocrine-disrupting potency of brominated flame retardants. Toxicological sciences : an official journal of the Society of Toxicology 92, 157-173.
BDE-181	189084-67-1	ER Calux®		no effect at 10 µM		estrogen alpha	< 0,0000004		Hamers, T., Kamstra, J.H., Sonneveld, E., Murk, A.J., Kester, M.H.A., Andersson, P.L., Legler, J., Brouwer, A., 2006. In vitro profiling of the endocrine-disrupting potency of brominated flame retardants. Toxicological sciences : an official journal of the Society of Toxicology 92, 157-173.
BDE-181	189084-67-1	AR Calux®		no effect at 10 µM	no data on standard	androgen			Hamers, T., Kamstra, J.H., Sonneveld, E., Murk, A.J., Kester, M.H.A., Andersson, P.L., Legler, J., Brouwer, A., 2006. In vitro profiling of the endocrine-disrupting potency of brominated flame retardants. Toxicological sciences : an official journal of the Society of Toxicology 92, 157-173.
BDE-181	189084-67-1	AR Calux®	IC50	3.0	Standard Flutamide	antiandrogen	0,43		Hamers, T., Kamstra, J.H., Sonneveld, E., Murk, A.J., Kester, M.H.A., Andersson, P.L., Legler, J., Brouwer, A., 2006. In vitro profiling of the endocrine-disrupting potency of brominated flame retardants. Toxicological sciences : an official journal of the Society of Toxicology 92, 157-173.
BDE-183	207122-16-5	ER Calux®	IC50	6.4	Standard ICI 182,780	antiestrogen ER alpha	0,000022		Hamers, T., Kamstra, J.H., Sonneveld, E., Murk, A.J., Kester, M.H.A., Andersson, P.L., Legler, J., Brouwer, A., 2006. In vitro profiling of the endocrine-disrupting potency of brominated flame retardants. Toxicological sciences : an official journal of the Society of Toxicology 92, 157-173.
BDE-183	207122-16-5	ER Calux®		no effect at 10 µM		estrogen alpha	< 0,0000004		Hamers, T., Kamstra, J.H., Sonneveld, E., Murk, A.J., Kester, M.H.A., Andersson, P.L., Legler, J., Brouwer, A., 2006. In vitro profiling of the endocrine-disrupting potency of brominated flame retardants. Toxicological sciences : an official journal of the Society of Toxicology 92, 157-173.
BDE-183	207122-16-5	AR Calux®		no effect at 10 µM	no data on standard	androgen			Hamers, T., Kamstra, J.H., Sonneveld, E., Murk, A.J., Kester, M.H.A., Andersson, P.L., Legler, J., Brouwer, A., 2006. In vitro profiling of the endocrine-disrupting potency of brominated flame retardants. Toxicological sciences : an official journal of the Society of Toxicology 92, 157-173.
BDE-183	207122-16-5	AR Calux®	IC50	> 15	Standard Flutamide, < 0.1	antiandrogen	< 0,1		Hamers, T., Kamstra, J.H., Sonneveld, E., Murk, A.J., Kester, M.H.A., Andersson, P.L., Legler, J., Brouwer, A., 2006. In vitro profiling of the endocrine-disrupting potency of brominated flame retardants. Toxicological sciences : an official journal of the Society of Toxicology 92, 157-173.
BDE-185		ER Calux®	IC50	13	Standard ICI 182,780	antiestrogen ER alpha	0,000012		Hamers, T., Kamstra, J.H., Sonneveld, E., Murk, A.J., Kester, M.H.A., Andersson, P.L., Legler, J., Brouwer, A., 2006. In vitro profiling of the endocrine-disrupting potency of brominated flame retardants. Toxicological sciences : an official journal of the Society of Toxicology 92, 157-173.
BDE-185		ER Calux®		no effect at 10 µM		estrogen alpha	< 0,0000004		Hamers, T., Kamstra, J.H., Sonneveld, E., Murk, A.J., Kester, M.H.A., Andersson, P.L., Legler, J., Brouwer, A., 2006. In vitro profiling of the endocrine-disrupting potency of brominated flame retardants. Toxicological sciences : an official journal of the Society of Toxicology 92, 157-173.
BDE-185		AR Calux®		no effect at 10 µM	no data on standard	androgen			Hamers, T., Kamstra, J.H., Sonneveld, E., Murk, A.J., Kester, M.H.A., Andersson, P.L., Legler, J., Brouwer, A., 2006. In vitro profiling of the endocrine-disrupting potency of brominated flame retardants. Toxicological sciences : an official journal of the Society of Toxicology 92, 157-173.
BDE-185		AR Calux®	IC50	> 15	Standard Flutamide, <0.1	antiandrogen	< 0,1		Hamers, T., Kamstra, J.H., Sonneveld, E., Murk, A.J., Kester, M.H.A., Andersson, P.L., Legler, J., Brouwer, A., 2006. In vitro profiling of the endocrine-disrupting potency of brominated flame retardants. Toxicological sciences : an official journal of the Society of Toxicology 92, 157-173.
BDE-19		ER Calux®		no effect at 10 µM	Standard ICI 182,780	antiestrogen ER alpha	< 0,000014		Hamers, T., Kamstra, J.H., Sonneveld, E., Murk, A.J., Kester, M.H.A., Andersson, P.L., Legler, J., Brouwer, A., 2006. In vitro profiling of the endocrine-disrupting potency of brominated flame retardants. Toxicological sciences : an official journal of the Society of Toxicology 92, 157-173.
BDE-19		ER Calux®	EC50	2,4		estrogen alpha	0,0000017		Hamers, T., Kamstra, J.H., Sonneveld, E., Murk, A.J., Kester, M.H.A., Andersson, P.L., Legler, J., Brouwer, A., 2006. In vitro profiling of the endocrine-disrupting potency of brominated flame retardants. Toxicological sciences : an official journal of the Society of Toxicology 92, 157-173.
BDE-19		Yeast androgen bioassay	EC50	no effect up to 100 µM		androgen	< 0,00033		Bovee, T.F.H., Helsdingen, R.J.R., Hamers, A.R.M., van Duursen, M.B.M., Nielen, M.W.F., Hoogenboom, R.L.A.P., 2007. A new highly specific and robust yeast androgen bioassay for the detection of agonists and antagonists. Analytical and Bioanalytical Chemistry 389, 1549-1558.
BDE-19		AR Calux®		no effect at 10 µM	no data on standard	androgen			Hamers, T., Kamstra, J.H., Sonneveld, E., Murk, A.J., Kester, M.H.A., Andersson, P.L., Legler, J., Brouwer, A., 2006. In vitro profiling of the endocrine-disrupting potency of brominated flame retardants. Toxicological sciences : an official journal of the Society of Toxicology 92, 157-173.
BDE-19		AR Calux®	IC50	0.06	Standard Flutamide	antiandrogen	21,6		Hamers, T., Kamstra, J.H., Sonneveld, E., Murk, A.J., Kester, M.H.A., Andersson, P.L., Legler, J., Brouwer, A., 2006. In vitro profiling of the endocrine-disrupting potency of brominated flame retardants. Toxicological sciences : an official journal of the Society of Toxicology 92, 157-173.
BDE-190		ER Calux®	IC50	1.9	Standard ICI 182,780	antiestrogen ER alpha	0,000074		Hamers, T., Kamstra, J.H., Sonneveld, E., Murk, A.J., Kester, M.H.A., Andersson, P.L., Legler, J., Brouwer, A., 2006. In vitro profiling of the endocrine-disrupting potency of brominated flame retardants. Toxicological sciences : an official journal of the Society of Toxicology 92, 157-173.
BDE-190		ER Calux®		no effect at 10 µM		estrogen alpha	< 0,0000004		Hamers, T., Kamstra, J.H., Sonneveld, E., Murk, A.J., Kester, M.H.A., Andersson, P.L., Legler, J., Brouwer, A., 2006. In vitro profiling of the endocrine-disrupting potency of brominated flame retardants. Toxicological sciences : an official journal of the Society of Toxicology 92, 157-173.
BDE-190		AR Calux®		no effect at 10 µM	no data on standard	androgen			Hamers, T., Kamstra, J.H., Sonneveld, E., Murk, A.J., Kester, M.H.A., Andersson, P.L., Legler, J., Brouwer, A., 2006. In vitro profiling of the endocrine-disrupting potency of brominated flame retardants. Toxicological sciences : an official journal of the Society of Toxicology 92, 157-173.
BDE-190		AR Calux®	IC50	8,8b	Standard Flutamide	antiandrogen	0,15		Hamers, T., Kamstra, J.H., Sonneveld, E., Murk, A.J., Kester, M.H.A., Andersson, P.L., Legler, J., Brouwer, A., 2006. In vitro profiling of the endocrine-disrupting potency of brominated flame retardants. Toxicological sciences : an official journal of the Society of Toxicology 92, 157-173.
BDE-206	63387-28-0	ER Calux®		no effect at 10 µM	Standard ICI 182,780, <0.000014	antiestrogen ER alpha	< 0,000014		Hamers, T., Kamstra, J.H., Sonneveld, E., Murk, A.J., Kester, M.H.A., Andersson, P.L., Legler, J., Brouwer, A., 2006. In vitro profiling of the endocrine-disrupting potency of brominated flame retardants. Toxicological sciences : an official journal of the Society of Toxicology 92, 157-173.
BDE-206	63387-28-0	ER Calux®		no effect at 10 µM		estrogen alpha	< 0,0000004		Hamers, T., Kamstra, J.H., Sonneveld, E., Murk, A.J., Kester, M.H.A., Andersson, P.L., Legler, J., Brouwer, A., 2006. In vitro profiling of the endocrine-disrupting potency of brominated flame retardants. Toxicological sciences : an official journal of the Society of Toxicology 92, 157-173.
BDE-206	63387-28-0	AR Calux®		no effect at 10 µM	no data on standard	androgen			Hamers, T., Kamstra, J.H., Sonneveld, E., Murk, A.J., Kester, M.H.A., Andersson, P.L., Legler, J., Brouwer, A., 2006. In vitro profiling of the endocrine-disrupting potency of brominated flame retardants. Toxicological sciences : an official journal of the Society of Toxicology 92, 157-173.
BDE-206	63387-28-0	AR Calux®	IC50	no effect at 10 µM	Standard Flutamide, <0.13	antiandrogen	< 0,13		Hamers, T., Kamstra, J.H., Sonneveld, E., Murk, A.J., Kester, M.H.A., Andersson, P.L., Legler, J., Brouwer, A., 2006. In vitro profiling of the endocrine-disrupting potency of brominated flame retardants. Toxicological sciences : an official journal of the Society of Toxicology 92, 157-173.
BDE-28	41318-75-6	ER Calux®		no effect at 10 µM	Standard ICI 182,780, <0.000014	antiestrogen ER alpha	< 0,000014		Hamers, T., Kamstra, J.H., Sonneveld, E., Murk, A.J., Kester, M.H.A., Andersson, P.L., Legler, J., Brouwer, A., 2006. In vitro profiling of the endocrine-disrupting potency of brominated flame retardants. Toxicological sciences : an official journal of the Society of Toxicology 92, 157-173.
BDE-28	41318-75-6	ER Calux®	EC50	> 15		estrogen alpha	< 0,00000027		Hamers, T., Kamstra, J.H., Sonneveld, E., Murk, A.J., Kester, M.H.A., Andersson, P.L., Legler, J., Brouwer, A., 2006. In vitro profiling of the endocrine-disrupting potency of brominated flame retardants. Toxicological sciences : an official journal of the Society of Toxicology 92, 157-173.
BDE-28	41318-75-6	AR Calux®		no effect at 10 µM	no data on standard	androgen			Hamers, T., Kamstra, J.H., Sonneveld, E., Murk, A.J., Kester, M.H.A., Andersson, P.L., Legler, J., Brouwer, A., 2006. In vitro profiling of the endocrine-disrupting potency of brominated flame retardants. Toxicological sciences : an official journal of the Society of Toxicology 92, 157-173.
BDE-28, Brominated diphenyl ether	41318-75-6	AR Calux®	IC50	3.1	Standard Flutamide	antiandrogen	0,41		Hamers, T., Kamstra, J.H., Sonneveld, E., Murk, A.J., Kester, M.H.A., Andersson, P.L., Legler, J., Brouwer, A., 2006. In vitro profiling of the endocrine-disrupting potency of brominated flame retardants. Toxicological sciences : an official journal of the Society of Toxicology 92, 157-173.
BDE-38		ER Calux®		no effect at 10 µM	Standard ICI 182,780, <0.000014	antiestrogen ER alpha	< 0,000014		Hamers, T., Kamstra, J.H., Sonneveld, E., Murk, A.J., Kester, M.H.A., Andersson, P.L., Legler, J., Brouwer, A., 2006. In vitro profiling of the endocrine-disrupting potency of brominated flame retardants. Toxicological sciences : an official journal of the Society of Toxicology 92, 157-173.
BDE-38		ER Calux®	EC50	6,2		estrogen alpha	0,00000065		Hamers, T., Kamstra, J.H., Sonneveld, E., Murk, A.J., Kester, M.H.A., Andersson, P.L., Legler, J., Brouwer, A., 2006. In vitro profiling of the endocrine-disrupting potency of brominated flame retardants. Toxicological sciences : an official journal of the Society of Toxicology 92, 157-173.
BDE-38		AR Calux®		no effect at 10 µM	no data on standard	androgen			Hamers, T., Kamstra, J.H., Sonneveld, E., Murk, A.J., Kester, M.H.A., Andersson, P.L., Legler, J., Brouwer, A., 2006. In vitro profiling of the endocrine-disrupting potency of brominated flame retardants. Toxicological sciences : an official journal of the Society of Toxicology 92, 157-173.
BDE-38		AR Calux®	IC50	1.9	Standard Flutamide	antiandrogen	0,69		Hamers, T., Kamstra, J.H., Sonneveld, E., Murk, A.J., Kester, M.H.A., Andersson, P.L., Legler, J., Brouwer, A., 2006. In vitro profiling of the endocrine-disrupting potency of brominated flame retardants. Toxicological sciences : an official journal of the Society of Toxicology 92, 157-173.
BDE-39		ER Calux®		no effect at 10 µM	Standard ICI 182,780, <0.000014	antiestrogen ER alpha	< 0,000014		Hamers, T., Kamstra, J.H., Sonneveld, E., Murk, A.J., Kester, M.H.A., Andersson, P.L., Legler, J., Brouwer, A., 2006. In vitro profiling of the endocrine-disrupting potency of brominated flame retardants. Toxicological sciences : an official journal of the Society of Toxicology 92, 157-173.
BDE-39		ER Calux®		no effect at 10 µM		estrogen alpha	< 0,0000004		Hamers, T., Kamstra, J.H., Sonneveld, E., Murk, A.J., Kester, M.H.A., Andersson, P.L., Legler, J., Brouwer, A., 2006. In vitro profiling of the endocrine-disrupting potency of brominated flame retardants. Toxicological sciences : an official journal of the Society of Toxicology 92, 157-173.
BDE-39		AR Calux®		no effect at 10 µM	no data on standard	androgen			Hamers, T., Kamstra, J.H., Sonneveld, E., Murk, A.J., Kester, M.H.A., Andersson, P.L., Legler, J., Brouwer, A., 2006. In vitro profiling of the endocrine-disrupting potency of brominated flame retardants. Toxicological sciences : an official journal of the Society of Toxicology 92, 157-173.
BDE-39		AR Calux®	IC50	3.5	Standard Flutamide	antiandrogen	0,37		Hamers, T., Kamstra, J.H., Sonneveld, E., Murk, A.J., Kester, M.H.A., Andersson, P.L., Legler, J., Brouwer, A., 2006. In vitro profiling of the endocrine-disrupting potency of brominated flame retardants. Toxicological sciences : an official journal of the Society of Toxicology 92, 157-173.
BDE-39		Yeast androgen assay, with DHT	IC50	> 30	Standard Flutamide, < 0.033	antiandrogen	< 0,03		Bovee, T.F.H., Helsdingen, R.J.R., Hamers, A.R.M., van Duursen, M.B.M., Nielen, M.W.F., Hoogenboom, R.L.A.P., 2007. A new highly specific and robust yeast androgen bioassay for the detection of agonists and antagonists. Analytical and Bioanalytical Chemistry 389, 1549-1558.
BDE-47	5436-43-1	ER Calux®		no effect at 10 µM	Standard ICI 182,780, <0.000014	antiestrogen ER alpha	< 0,000014		Hamers, T., Kamstra, J.H., Sonneveld, E., Murk, A.J., Kester, M.H.A., Andersson, P.L., Legler, J., Brouwer, A., 2006. In vitro profiling of the endocrine-disrupting potency of brominated flame retardants. Toxicological sciences : an official journal of the Society of Toxicology 92, 157-173.
BDE-47	5436-43-1	ER Calux®	EC50	12		estrogen alpha	0,00000033		Hamers, T., Kamstra, J.H., Sonneveld, E., Murk, A.J., Kester, M.H.A., Andersson, P.L., Legler, J., Brouwer, A., 2006. In vitro profiling of the endocrine-disrupting potency of brominated flame retardants. Toxicological sciences : an official journal of the Society of Toxicology 92, 157-173.
BDE-47	5436-43-1	AR Calux®		no effect at 10 µM	no data on standard	androgen			Hamers, T., Kamstra, J.H., Sonneveld, E., Murk, A.J., Kester, M.H.A., Andersson, P.L., Legler, J., Brouwer, A., 2006. In vitro profiling of the endocrine-disrupting potency of brominated flame retardants. Toxicological sciences : an official journal of the Society of Toxicology 92, 157-173.
BDE-47	5436-43-1	AR Calux®	IC50	1	Standard Flutamide	antiandrogen	1,29		Hamers, T., Kamstra, J.H., Sonneveld, E., Murk, A.J., Kester, M.H.A., Andersson, P.L., Legler, J., Brouwer, A., 2006. In vitro profiling of the endocrine-disrupting potency of brominated flame retardants. Toxicological sciences : an official journal of the Society of Toxicology 92, 157-173.
BDE-49	243982-82-3	ER Calux®		no effect at 10 µM	Standard ICI 182,780, <0.000014	antiestrogen ER alpha	< 0,000014		Hamers, T., Kamstra, J.H., Sonneveld, E., Murk, A.J., Kester, M.H.A., Andersson, P.L., Legler, J., Brouwer, A., 2006. In vitro profiling of the endocrine-disrupting potency of brominated flame retardants. Toxicological sciences : an official journal of the Society of Toxicology 92, 157-173.
BDE-49	243982-82-3	ER Calux®	EC50	9,2		estrogen alpha	0,00000043		Hamers, T., Kamstra, J.H., Sonneveld, E., Murk, A.J., Kester, M.H.A., Andersson, P.L., Legler, J., Brouwer, A., 2006. In vitro profiling of the endocrine-disrupting potency of brominated flame retardants. Toxicological sciences : an official journal of the Society of Toxicology 92, 157-173.
BDE-49	243982-82-3	AR Calux®		no effect at 10 µM	no data on standard	androgen			Hamers, T., Kamstra, J.H., Sonneveld, E., Murk, A.J., Kester, M.H.A., Andersson, P.L., Legler, J., Brouwer, A., 2006. In vitro profiling of the endocrine-disrupting potency of brominated flame retardants. Toxicological sciences : an official journal of the Society of Toxicology 92, 157-173.
BDE-49	243982-82-3	AR Calux®	IC50	0.67	Standard Flutamide	antiandrogen	1,95		Hamers, T., Kamstra, J.H., Sonneveld, E., Murk, A.J., Kester, M.H.A., Andersson, P.L., Legler, J., Brouwer, A., 2006. In vitro profiling of the endocrine-disrupting potency of brominated flame retardants. Toxicological sciences : an official journal of the Society of Toxicology 92, 157-173.
BDE-79		ER Calux®		> 15	Standard ICI 182,780, <0.0000093	antiestrogen ER alpha	< 0,0000093		Hamers, T., Kamstra, J.H., Sonneveld, E., Murk, A.J., Kester, M.H.A., Andersson, P.L., Legler, J., Brouwer, A., 2006. In vitro profiling of the endocrine-disrupting potency of brominated flame retardants. Toxicological sciences : an official journal of the Society of Toxicology 92, 157-173.
BDE-79		ER Calux®	EC50	> 15		estrogen alpha	< 0,00000027		Hamers, T., Kamstra, J.H., Sonneveld, E., Murk, A.J., Kester, M.H.A., Andersson, P.L., Legler, J., Brouwer, A., 2006. In vitro profiling of the endocrine-disrupting potency of brominated flame retardants. Toxicological sciences : an official journal of the Society of Toxicology 92, 157-173.
BDE-79		AR Calux®		no effect at 10 µM	no data on standard	androgen			Hamers, T., Kamstra, J.H., Sonneveld, E., Murk, A.J., Kester, M.H.A., Andersson, P.L., Legler, J., Brouwer, A., 2006. In vitro profiling of the endocrine-disrupting potency of brominated flame retardants. Toxicological sciences : an official journal of the Society of Toxicology 92, 157-173.
BDE-79		AR Calux®	IC50	2	Standard Flutamide	antiandrogen	0,66		Hamers, T., Kamstra, J.H., Sonneveld, E., Murk, A.J., Kester, M.H.A., Andersson, P.L., Legler, J., Brouwer, A., 2006. In vitro profiling of the endocrine-disrupting potency of brominated flame retardants. Toxicological sciences : an official journal of the Society of Toxicology 92, 157-173.
BDE-99	60348-60-9	ER Calux®		no effect at 10 µM	Standard ICI 182,780, <0.000014	antiestrogen ER alpha	< 0,000014		Hamers, T., Kamstra, J.H., Sonneveld, E., Murk, A.J., Kester, M.H.A., Andersson, P.L., Legler, J., Brouwer, A., 2006. In vitro profiling of the endocrine-disrupting potency of brominated flame retardants. Toxicological sciences : an official journal of the Society of Toxicology 92, 157-173.
BDE-99	60348-60-9	ER Calux®		no effect at 10 µM		estrogen alpha	< 0,0000004		Hamers, T., Kamstra, J.H., Sonneveld, E., Murk, A.J., Kester, M.H.A., Andersson, P.L., Legler, J., Brouwer, A., 2006. In vitro profiling of the endocrine-disrupting potency of brominated flame retardants. Toxicological sciences : an official journal of the Society of Toxicology 92, 157-173.
BDE-99	60348-60-9	AR Calux®		no effect at 10 µM	no data on standard	androgen			Hamers, T., Kamstra, J.H., Sonneveld, E., Murk, A.J., Kester, M.H.A., Andersson, P.L., Legler, J., Brouwer, A., 2006. In vitro profiling of the endocrine-disrupting potency of brominated flame retardants. Toxicological sciences : an official journal of the Society of Toxicology 92, 157-173.
BDE-99	60348-60-9	AR Calux®	IC50	7.8	Standard Flutamide	antiandrogen	0,17		Hamers, T., Kamstra, J.H., Sonneveld, E., Murk, A.J., Kester, M.H.A., Andersson, P.L., Legler, J., Brouwer, A., 2006. In vitro profiling of the endocrine-disrupting potency of brominated flame retardants. Toxicological sciences : an official journal of the Society of Toxicology 92, 157-173.
BECDIP 1-Bromo-3-ethoxycarbonyl-1,2-diiodo-1-prope	77352-88-6	Yeast Estrogen Screen, with S9Mix	EC50 (mg/L)	>1000		estrogen alpha	< 0,0000000091		Nakama, A., Funasaka, K., Shimizu, M., 2007. Evaluation of estrogenic activity of organic biocides using ER-binding and YES assay. Food and Chemical Toxicology 45, 1558-1564.
Benz[a]anthracen (B[a]A)	56-55-3	hAR luc CHO cells, trans. Transf.	IC50	3.2	no standard tested	antiandrogen			Vinggaard, A.M., Hnida, C., Larsen, J.C., 2000. Environmental polycyclic aromatic hydrocarbons affect androgen receptor activation in vitro. Toxicology 145, 173-183.
Benz[a]anthracen (B[a]A)	56-55-3	AR® CALUX	4,5 fold I Induction	3.06	compared to TCDD	androgen	0,00000075		Vinggaard, A.M., Hnida, C., Larsen, J.C., 2000. Environmental polycyclic aromatic hydrocarbons affect androgen receptor activation in vitro. Toxicology 145, 173-183.
Benzaldehyde	100-52-7	AR-EcoScreenTM cells		no effect up to 10 µM		antiandrogen negativ			Araki, N., Ohno, K., Nakai, M., Takeyoshi, M., Iida, M., 2005. Screening for androgen receptor activities in 253 industrial chemicals by in vitro reporter gene assays using. Toxicology in Vitro 19, 831-842.
Benzil	134-81-6	AR-EcoScreenTM cells		no effect up to 10 µM		antiandrogen negativ			Araki, N., Ohno, K., Nakai, M., Takeyoshi, M., Iida, M., 2005. Screening for androgen receptor activities in 253 industrial chemicals by in vitro reporter gene assays using. Toxicology in Vitro 19, 831-842.
Benzo[a]fluorene	238-84-6	ER competitive binding assay	IC50, RBA % rel. to E2	> 10		receptor binding ER alpha		< 0,00899	Blair, R.M., Fang, H., Branham, W.S., Hass, B.S., Dial, S.L., Moland, C.L., Tong, W., Shi, L., Perkins, R., Sheehan, D.M., 2000. The estrogen receptor relative binding affinities of 188 natural and xenochemicals: structural diversity of ligands. Toxicological sciences : an official journal of the Society of Toxicology 54, 138-153.
Benzo[a]pyren (B[a]P)	50-32-8	hAR luc CHO cells, trans. Transf.	IC50	3.9	no standard tested	antiandrogen			Vinggaard, A.M., Hnida, C., Larsen, J.C., 2000. Environmental polycyclic aromatic hydrocarbons affect androgen receptor activation in vitro. Toxicology 145, 173-183.
Benzo[a]pyren (B[a]P)	50-32-8	AR® CALUX	4,5 fold Induction	0.4	compared to TCDD	androgen	0,0000058		Vinggaard, A.M., Hnida, C., Larsen, J.C., 2000. Environmental polycyclic aromatic hydrocarbons affect androgen receptor activation in vitro. Toxicology 145, 173-183.
Benzo[a]pyrene	50-32-8	MDA-kb2 cell proliferation	IC50	20.2	Standard Flutamide	antiandrogen	0,10471		Tamura, H., Ishimoto, Y., Fujikawa, T., Aoyama, H., Yoshikawa, H., Akamatsu, M., 2006. Structural basis for androgen receptor agonists and antagonists: interaction of SPEED 98-listed chemicals and related compounds with the androgen receptor based on an in vitro reporter gene assay and 3D-QSAR. Bioorganic & medicinal chemistry 14, 7160-7174.
Benzoanthron	82-05-3	5 nM [3H]-DHT	RBA (%)	IC50 not given		receptor binding AR		0,0186	Araki, N., Ohno, K., Nakai, M., Takeyoshi, M., Iida, M., 2005. Screening for androgen receptor activities in 253 industrial chemicals by in vitro reporter gene assays using. Toxicology in Vitro 19, 831-842.
Benzoanthrone	82-05-3	AR-EcoScreenTM cells	10% of DHT	4.46	Standard DHT	androgen	0,0186		Araki, N., Ohno, K., Nakai, M., Takeyoshi, M., Iida, M., 2005. Screening for androgen receptor activities in 253 industrial chemicals by in vitro reporter gene assays using. Toxicology in Vitro 19, 831-842.
Benzoic acid	65-85-0	AR-EcoScreenTM cells		no effect up to 10 µM		antiandrogen negativ			Araki, N., Ohno, K., Nakai, M., Takeyoshi, M., Iida, M., 2005. Screening for androgen receptor activities in 253 industrial chemicals by in vitro reporter gene assays using. Toxicology in Vitro 19, 831-842.
Benzonitrile	100-47-0	AR-EcoScreenTM cells		no effect up to 10 µM		antiandrogen negativ			Araki, N., Ohno, K., Nakai, M., Takeyoshi, M., Iida, M., 2005. Screening for androgen receptor activities in 253 industrial chemicals by in vitro reporter gene assays using. Toxicology in Vitro 19, 831-842.
Benzophenon 4, BP-4	4065-45-6	MDA-MB-453 cell proliferation	IC50	no effect up to 10 µM	Standard Hydroxyflutamide, < 0.025	antiandrogen	< 0,025		Ma, R., Cotton, B., Lichtensteiger, W., Schlumpf, M., 2003. UV filters with antagonistic action at androgen receptors in the MDA-kb2 cell transcriptional-activation assay. Toxicological sciences : an official journal of the Society of Toxicology 74, 43-50.
Benzophenone	119-61-9	MDA-kb2 cell proliferation	IC50	109,6	Standard Flutamide	antiandrogen	0,01905460718		Tamura, H., Ishimoto, Y., Fujikawa, T., Aoyama, H., Yoshikawa, H., Akamatsu, M., 2006. Structural basis for androgen receptor agonists and antagonists: interaction of SPEED 98-listed chemicals and related compounds with the androgen receptor based on an in vitro reporter gene assay and 3D-QSAR. Bioorganic & medicinal chemistry 14, 7160-7174.
Benzotrichloride	98-07-7	AR-EcoScreenTM cells		no effect up to 10 µM		antiandrogen negativ			Araki, N., Ohno, K., Nakai, M., Takeyoshi, M., Iida, M., 2005. Screening for androgen receptor activities in 253 industrial chemicals by in vitro reporter gene assays using. Toxicology in Vitro 19, 831-842.
Benzyl 4-hydroxybenzoate	94-18-8	ER competitive binding assay	RBA % rel. to E2	31,5		receptor binding ER alpha		0,003	Blair, R.M., Fang, H., Branham, W.S., Hass, B.S., Dial, S.L., Moland, C.L., Tong, W., Shi, L., Perkins, R., Sheehan, D.M., 2000. The estrogen receptor relative binding affinities of 188 natural and xenochemicals: structural diversity of ligands. Toxicological sciences : an official journal of the Society of Toxicology 54, 138-153.
Benzyl alcohol	100-51-6	AR-EcoScreenTM cells		no effect up to 10 µM		antiandrogen negativ			Araki, N., Ohno, K., Nakai, M., Takeyoshi, M., Iida, M., 2005. Screening for androgen receptor activities in 253 industrial chemicals by in vitro reporter gene assays using. Toxicology in Vitro 19, 831-842.
Benzyl alcohol	100-51-6	ER competitive binding assay	RBA % rel. to E2	> 1000		receptor binding ER alpha		< 0,0000899	Blair, R.M., Fang, H., Branham, W.S., Hass, B.S., Dial, S.L., Moland, C.L., Tong, W., Shi, L., Perkins, R., Sheehan, D.M., 2000. The estrogen receptor relative binding affinities of 188 natural and xenochemicals: structural diversity of ligands. Toxicological sciences : an official journal of the Society of Toxicology 54, 138-153.
Benzyl paraben	94-18-8	S. cerevisiae, hERα, Lysis	EC50	0.78		estrogen alpha	0,00006154		Schultis, T., Metzger, J.W., 2004. Determination of estrogenic activity by LYES-assay (yeast estrogen screen-assay assisted by enzymatic digestion with. Chemosphere 57, 1649-1655.
Benzyl paraben	94-18-8	E-Screen, MCF-7 cells	EC50	0.053		estrogen alpha	0,0001		Schultis, T., Metzger, J.W., 2004. Determination of estrogenic activity by LYES-assay (yeast estrogen screen-assay assisted by enzymatic digestion with. Chemosphere 57, 1649-1655.
Benzyl paraben	94-18-8	S. cerevisiae, hERα, YES assay	EC50	1.2		estrogen alpha	0,000367		Schultis, T., Metzger, J.W., 2004. Determination of estrogenic activity by LYES-assay (yeast estrogen screen-assay assisted by enzymatic digestion with. Chemosphere 57, 1649-1655.
Benzylbutyl phthalate	85-68-7	ER competitive binding assay	IC50, RBA % rel. to E2	> 1000		receptor binding ER alpha		< 0,0000899	Blair, R.M., Fang, H., Branham, W.S., Hass, B.S., Dial, S.L., Moland, C.L., Tong, W., Shi, L., Perkins, R., Sheehan, D.M., 2000. The estrogen receptor relative binding affinities of 188 natural and xenochemicals: structural diversity of ligands. Toxicological sciences : an official journal of the Society of Toxicology 54, 138-153.
Benzyl-paraben Benzyl-PHBA	94-18-8	Yeast two-hybrid assay, without S9	in relation to E2 (=1)			estrogen alpha	0,00009		Morohoshi, K., Yamamoto, H., Kamata, R., Shiraishi, F., Koda, T., Morita, M., 2005. Estrogenic activity of 37 components of commercial sunscreen lotions evaluated by in vitro assays. Toxicology in vitro : an international journal published in association with BIBRA 19, 457-469.
Benzyl-paraben Benzyl-PHBA	94-18-8	ER-ELISA withoutS9	RBA % rel. to DES			receptor binding ER alpha		0,14	Morohoshi, K., Yamamoto, H., Kamata, R., Shiraishi, F., Koda, T., Morita, M., 2005. Estrogenic activity of 37 components of commercial sunscreen lotions evaluated by in vitro assays. Toxicology in vitro : an international journal published in association with BIBRA 19, 457-469.
Benzyl-paraben Benzyl-PHBA	94-18-8	ER-ELISA with S9	RBA % rel. to DES			receptor binding ER alpha		0,022	Morohoshi, K., Yamamoto, H., Kamata, R., Shiraishi, F., Koda, T., Morita, M., 2005. Estrogenic activity of 37 components of commercial sunscreen lotions evaluated by in vitro assays. Toxicology in vitro : an international journal published in association with BIBRA 19, 457-469.
Benzyl-paraben, Benzyl-PHBA	94-18-8	Yeast two-hybrid assay, without S9	IC50	>5	Standard 4-OH Tamoxifen, <0.248	antiestrogen ER alpha	< 0,248		Morohoshi, K., Yamamoto, H., Kamata, R., Shiraishi, F., Koda, T., Morita, M., 2005. Estrogenic activity of 37 components of commercial sunscreen lotions evaluated by in vitro assays. Toxicology in vitro : an international journal published in association with BIBRA 19, 457-469.
Benzyltrimethylammoniurn chloride	56-93-9	AR-EcoScreenTM cells		no effect up to 10 µM		antiandrogen negativ			Araki, N., Ohno, K., Nakai, M., Takeyoshi, M., Iida, M., 2005. Screening for androgen receptor activities in 253 industrial chemicals by in vitro reporter gene assays using. Toxicology in Vitro 19, 831-842.
Benzyltriphenylphosphonium chloride	1100-88-5	AR-EcoScreenTM cells		no effect up to 10 µM		antiandrogen negativ			Araki, N., Ohno, K., Nakai, M., Takeyoshi, M., Iida, M., 2005. Screening for androgen receptor activities in 253 industrial chemicals by in vitro reporter gene assays using. Toxicology in Vitro 19, 831-842.
beta-Hexachlorocyclohexane	319-85-7	MDA-kb2 cell proliferation	IC50	No effect up to 100 µM	Standard Flutamide, < 0.021	antiandrogen	< 0,021		Tamura, H., Ishimoto, Y., Fujikawa, T., Aoyama, H., Yoshikawa, H., Akamatsu, M., 2006. Structural basis for androgen receptor agonists and antagonists: interaction of SPEED 98-listed chemicals and related compounds with the androgen receptor based on an in vitro reporter gene assay and 3D-QSAR. Bioorganic & medicinal chemistry 14, 7160-7174.
beta-Sitosterol	83-46-5	MCF-7 trans. Transf. ERα mouse	EC50			estrogen beta	< 0,0000079		Matthews, J.B., Fertuck, K.C., Celius, T., Huang, Y.W., Fong, C.J., Zacharewski, T.R., 2002. Ability of structurally diverse natural products and synthetic chemicals to induce gene expression mediated by estrogen. The Journal of Steroid Biochemistry and Molecular Biology 82, 181-194.
beta-Zearalenol	71030-11-0	MCF-7 trans. Transf. ERα mouse	EC50			estrogen beta	0,036		Matthews, J.B., Fertuck, K.C., Celius, T., Huang, Y.W., Fong, C.J., Zacharewski, T.R., 2002. Ability of structurally diverse natural products and synthetic chemicals to induce gene expression mediated by estrogen. The Journal of Steroid Biochemistry and Molecular Biology 82, 181-194.
BFDGE	39817-09-9	MVLN cells luc	EC50	no effect up to 100 µM		estrogen alpha	< 0,00000034		Satoh, K., Ohyama, K., Aoki, N., Iida, M., Nagai, F., 2004. Study on anti-androgenic effects of bisphenol a diglycidyl ether (BADGE), bisphenol F diglycidyl ether (BFDGE) and their derivatives using cells stably transfected with human androgen receptor, AR-EcoScreen. Food and Chemical Toxicology 42, 983-993.
BFDGE	39817-09-9	MCF-7 cells Prolif.	EC50	no effect up to 100 µM		estrogen alpha	< 0,00000014		Satoh, K., Ohyama, K., Aoki, N., Iida, M., Nagai, F., 2004. Study on anti-androgenic effects of bisphenol a diglycidyl ether (BADGE), bisphenol F diglycidyl ether (BFDGE) and their derivatives using cells stably transfected with human androgen receptor, AR-EcoScreen. Food and Chemical Toxicology 42, 983-993.
BFDGE	39817-09-9	ERα human (Testkit Wako)	IC50	> 190		receptor binding ER alpha		< 0,009	Satoh, K., Ohyama, K., Aoki, N., Iida, M., Nagai, F., 2004. Study on anti-androgenic effects of bisphenol a diglycidyl ether (BADGE), bisphenol F diglycidyl ether (BFDGE) and their derivatives using cells stably transfected with human androgen receptor, AR-EcoScreen. Food and Chemical Toxicology 42, 983-993.
BFDGE	39817-09-9	hAR Kit, Toyobo, Japan	IC50	27		receptor binding AR		0,063	Satoh, K., Ohyama, K., Aoki, N., Iida, M., Nagai, F., 2004. Study on anti-androgenic effects of bisphenol a diglycidyl ether (BADGE), bisphenol F diglycidyl ether (BFDGE) and their derivatives using cells stably transfected with human androgen receptor, AR-EcoScreen. Food and Chemical Toxicology 42, 983-993.
BFDGE	39817-09-9	AR-EcoScreen		no effect up to 100 µM		androgen	< 0,0000016		Satoh, K., Ohyama, K., Aoki, N., Iida, M., Nagai, F., 2004. Study on anti-androgenic effects of bisphenol a diglycidyl ether (BADGE), bisphenol F diglycidyl ether (BFDGE) and their derivatives using cells stably transfected with human androgen receptor, AR-EcoScreen. Food and Chemical Toxicology 42, 983-993.
BFDGE	39817-09-9	AR-EcoScreen	IC50	>100	Standard Cyproterone acetate, < 0,015	antiandrogen	< 0,015		Satoh, K., Ohyama, K., Aoki, N., Iida, M., Nagai, F., 2004. Study on anti-androgenic effects of bisphenol a diglycidyl ether (BADGE), bisphenol F diglycidyl ether (BFDGE) and their derivatives using cells stably transfected with human androgen receptor, AR-EcoScreen. Food and Chemical Toxicology 42, 983-993.
BFDGE.2H20		MVLN cells luc	EC50	no effect up to 100 µM		estrogen alpha	< 0,00000034		Satoh, K., Ohyama, K., Aoki, N., Iida, M., Nagai, F., 2004. Study on anti-androgenic effects of bisphenol a diglycidyl ether (BADGE), bisphenol F diglycidyl ether (BFDGE) and their derivatives using cells stably transfected with human androgen receptor, AR-EcoScreen. Food and Chemical Toxicology 42, 983-993.
BFDGE.2H20		MCF-7 cells Prolif.	EC50	no effect up to 100 µM		estrogen alpha	< 0,00000014		Satoh, K., Ohyama, K., Aoki, N., Iida, M., Nagai, F., 2004. Study on anti-androgenic effects of bisphenol a diglycidyl ether (BADGE), bisphenol F diglycidyl ether (BFDGE) and their derivatives using cells stably transfected with human androgen receptor, AR-EcoScreen. Food and Chemical Toxicology 42, 983-993.
BFDGE.2H20		ERα human (Testkit Wako)	IC50	no effect up to 100 µM	kein Effekt	receptor binding ER alpha			Satoh, K., Ohyama, K., Aoki, N., Iida, M., Nagai, F., 2004. Study on anti-androgenic effects of bisphenol a diglycidyl ether (BADGE), bisphenol F diglycidyl ether (BFDGE) and their derivatives using cells stably transfected with human androgen receptor, AR-EcoScreen. Food and Chemical Toxicology 42, 983-993.
BFDGE.2H20		hAR Kit, Toyobo, Japan	IC50	66		receptor binding AR		0,026	Satoh, K., Ohyama, K., Aoki, N., Iida, M., Nagai, F., 2004. Study on anti-androgenic effects of bisphenol a diglycidyl ether (BADGE), bisphenol F diglycidyl ether (BFDGE) and their derivatives using cells stably transfected with human androgen receptor, AR-EcoScreen. Food and Chemical Toxicology 42, 983-993.
BFDGE.2H20		AR-EcoScreen		no effect up to 100 µM		androgen	< 0,0000016		Satoh, K., Ohyama, K., Aoki, N., Iida, M., Nagai, F., 2004. Study on anti-androgenic effects of bisphenol a diglycidyl ether (BADGE), bisphenol F diglycidyl ether (BFDGE) and their derivatives using cells stably transfected with human androgen receptor, AR-EcoScreen. Food and Chemical Toxicology 42, 983-993.
BFDGE.2H20		AR-EcoScreen	IC50	>100	Standard Cyproterone acetate, < 0,015	antiandrogen	< 0,015		Satoh, K., Ohyama, K., Aoki, N., Iida, M., Nagai, F., 2004. Study on anti-androgenic effects of bisphenol a diglycidyl ether (BADGE), bisphenol F diglycidyl ether (BFDGE) and their derivatives using cells stably transfected with human androgen receptor, AR-EcoScreen. Food and Chemical Toxicology 42, 983-993.
BFDGE.2HCI	4809-35-2	MVLN cells luc	EC50	no effect up to 100 µM		estrogen alpha	< 0,00000034		Satoh, K., Ohyama, K., Aoki, N., Iida, M., Nagai, F., 2004. Study on anti-androgenic effects of bisphenol a diglycidyl ether (BADGE), bisphenol F diglycidyl ether (BFDGE) and their derivatives using cells stably transfected with human androgen receptor, AR-EcoScreen. Food and Chemical Toxicology 42, 983-993.
BFDGE.2HCI	4809-35-2	MCF-7 cells Prolif.	EC50	no effect up to 100 µM		estrogen alpha	< 0,00000014		Satoh, K., Ohyama, K., Aoki, N., Iida, M., Nagai, F., 2004. Study on anti-androgenic effects of bisphenol a diglycidyl ether (BADGE), bisphenol F diglycidyl ether (BFDGE) and their derivatives using cells stably transfected with human androgen receptor, AR-EcoScreen. Food and Chemical Toxicology 42, 983-993.
BFDGE.2HCI	4809-35-2	ERα human (Testkit Wako)	IC50	> 190		receptor binding ER alpha		< 0,009	Satoh, K., Ohyama, K., Aoki, N., Iida, M., Nagai, F., 2004. Study on anti-androgenic effects of bisphenol a diglycidyl ether (BADGE), bisphenol F diglycidyl ether (BFDGE) and their derivatives using cells stably transfected with human androgen receptor, AR-EcoScreen. Food and Chemical Toxicology 42, 983-993.
BFDGE.2HCI	4809-35-2	hAR Kit, Toyobo, Japan	IC50	18		receptor binding AR		0,094	Satoh, K., Ohyama, K., Aoki, N., Iida, M., Nagai, F., 2004. Study on anti-androgenic effects of bisphenol a diglycidyl ether (BADGE), bisphenol F diglycidyl ether (BFDGE) and their derivatives using cells stably transfected with human androgen receptor, AR-EcoScreen. Food and Chemical Toxicology 42, 983-993.
BFDGE.2HCI	4809-35-2	AR-EcoScreen		no effect up to 100 µM		androgen	< 0,0000016		Satoh, K., Ohyama, K., Aoki, N., Iida, M., Nagai, F., 2004. Study on anti-androgenic effects of bisphenol a diglycidyl ether (BADGE), bisphenol F diglycidyl ether (BFDGE) and their derivatives using cells stably transfected with human androgen receptor, AR-EcoScreen. Food and Chemical Toxicology 42, 983-993.
BFDGE.2HCI	4809-35-2	AR-EcoScreen	IC50	5.2	Standard Cyproterone acetate	antiandrogen	0,028846153846		Satoh, K., Ohyama, K., Aoki, N., Iida, M., Nagai, F., 2004. Study on anti-androgenic effects of bisphenol a diglycidyl ether (BADGE), bisphenol F diglycidyl ether (BFDGE) and their derivatives using cells stably transfected with human androgen receptor, AR-EcoScreen. Food and Chemical Toxicology 42, 983-993.
Bicalutamide (Casodex, ICI176,334)	90357-06-5	MDA-MB-453 cell proliferation	IC50	0.083	Standard Hydroxyflutamide	antiandrogen	3,06		Ma, R., Cotton, B., Lichtensteiger, W., Schlumpf, M., 2003. UV filters with antagonistic action at androgen receptors in the MDA-kb2 cell transcriptional-activation assay. Toxicological sciences : an official journal of the Society of Toxicology 74, 43-50.
Bifenox	42576-02-3	MDA-kb2 cell proliferation	IC50	36.8	Standard Flutamide	antiandrogen	0,056234132519		Tamura, H., Ishimoto, Y., Fujikawa, T., Aoyama, H., Yoshikawa, H., Akamatsu, M., 2006. Structural basis for androgen receptor agonists and antagonists: interaction of SPEED 98-listed chemicals and related compounds with the androgen receptor based on an in vitro reporter gene assay and 3D-QSAR. Bioorganic & medicinal chemistry 14, 7160-7174.
Bifenox	42576-02-3	MDA-kb2 cell proliferation	IC50	37.154	Standard Flutamide	antiandrogen	0,056		Tamura, H., Ishimoto, Y., Fujikawa, T., Aoyama, H., Yoshikawa, H., Akamatsu, M., 2006. Structural basis for androgen receptor agonists and antagonists: interaction of SPEED 98-listed chemicals and related compounds with the androgen receptor based on an in vitro reporter gene assay and 3D-QSAR. Bioorganic & medicinal chemistry 14, 7160-7174.
Bioallethrin (Pyrethroid)	584-79-2	MCF-7 cells, 1 µM Sbst.10-10M E2	Inhibition	0.001, Inhibition ca. 30%	Standard ICI 182,780, Inhibition of around 30%	antiestrogen ER alpha	0,001		KIM, I.Y., Jae Ho SHIN, Hyung Sik KIM, LEE, S.J., Il Hyun KANG, Tae Sung KIM, Hyun Ju MOON, Kwang Sik CHOI, Aree MOON, HAN, S.Y., 2004. Assessing Estrogenic Activity of Pyrethroid Insecticides Using In Vitro Combination Assays. Journal of Reproduction and Development 50, 245-255.
Bioallethrin (Pyrethroid)	584-79-2	rat uterus cytosol	IC50	> 1 µM	no effect up to 1 µM	receptor binding ER alpha			KIM, I.Y., Jae Ho SHIN, Hyung Sik KIM, LEE, S.J., Il Hyun KANG, Tae Sung KIM, Hyun Ju MOON, Kwang Sik CHOI, Aree MOON, HAN, S.Y., 2004. Assessing Estrogenic Activity of Pyrethroid Insecticides Using In Vitro Combination Assays. Journal of Reproduction and Development 50, 245-255.
Bioallethrin (Pyrethroid) Allethrin	584-79-2	MCF-7 cells	LOEC	> 10		estrogen alpha	< 0,000001		KIM, I.Y., Jae Ho SHIN, Hyung Sik KIM, LEE, S.J., Il Hyun KANG, Tae Sung KIM, Hyun Ju MOON, Kwang Sik CHOI, Aree MOON, HAN, S.Y., 2004. Assessing Estrogenic Activity of Pyrethroid Insecticides Using In Vitro Combination Assays. Journal of Reproduction and Development 50, 245-255.
Biphenyl	92-52-4	S. cerevisiae, hERα, Glas	EC50	19		estrogen alpha	0,0000012		Layton, A.C., Sanseverino, J., Gregory, B.W., Easter, J.P., Sayler, G.S., Schultz, T.W., 2002. In Vitro Estrogen Receptor Binding of PCBs: Measured Activity and Detection of Hydroxylated Metabolites in a Recombinant. Toxicology and Applied Pharmacology 180, 157-163.
BIS (2-ethylhexyl) phthalate	117-81-7	ER competitive binding assay	IC50, RBA % rel. to E2	> 1000		receptor binding ER alpha		< 0,0000899	Blair, R.M., Fang, H., Branham, W.S., Hass, B.S., Dial, S.L., Moland, C.L., Tong, W., Shi, L., Perkins, R., Sheehan, D.M., 2000. The estrogen receptor relative binding affinities of 188 natural and xenochemicals: structural diversity of ligands. Toxicological sciences : an official journal of the Society of Toxicology 54, 138-153.
BIS (2-hydroxyphenyl)-methane	2467-02-9	ER competitive binding assay	RBA % rel. to E2	> 10		receptor binding ER alpha		< 0,00899	Blair, R.M., Fang, H., Branham, W.S., Hass, B.S., Dial, S.L., Moland, C.L., Tong, W., Shi, L., Perkins, R., Sheehan, D.M., 2000. The estrogen receptor relative binding affinities of 188 natural and xenochemicals: structural diversity of ligands. Toxicological sciences : an official journal of the Society of Toxicology 54, 138-153.
BIS (4-hydroxyphenyl)-methane	620-92-8	ER competitive binding assay	RBA % rel. to E2	95,0		receptor binding ER alpha		0,0009	Blair, R.M., Fang, H., Branham, W.S., Hass, B.S., Dial, S.L., Moland, C.L., Tong, W., Shi, L., Perkins, R., Sheehan, D.M., 2000. The estrogen receptor relative binding affinities of 188 natural and xenochemicals: structural diversity of ligands. Toxicological sciences : an official journal of the Society of Toxicology 54, 138-153.
Bis(4-aminocyclohexyI)methane	1761-71-3	AR-EcoScreenTM cells		no effect up to 10 µM		antiandrogen negativ			Araki, N., Ohno, K., Nakai, M., Takeyoshi, M., Iida, M., 2005. Screening for androgen receptor activities in 253 industrial chemicals by in vitro reporter gene assays using. Toxicology in Vitro 19, 831-842.
Bis(hydroxyethyl)terephthalate	959-26-2	AR-EcoScreenTM cells		no effect up to 10 µM		antiandrogen negativ			Araki, N., Ohno, K., Nakai, M., Takeyoshi, M., Iida, M., 2005. Screening for androgen receptor activities in 253 industrial chemicals by in vitro reporter gene assays using. Toxicology in Vitro 19, 831-842.
Bis-hydroxy-DDE (4-[2,2-dichloro-1-(4-hydroxypheny		MDA-MB-453 cell proliferation	LOEC	0.2		antiandrogen	0,025		Wilson, V.S., Bobseine, K., Lambright, C.R., Gray, L.E., Jr., 2002. A Novel Cell Line, MDA-kb2, That Stably Expresses an Androgen- and Glucocorticoid-Responsive Reporter for the Detection of Hormone Receptor Agonists and Antagonists. pp. 69-81.
Bisphenol A	80-05-7	MCF-7 trans. Transf. hERα	EC50	2.7		estrogen alpha	0,0000352		Matthews, J.B., Fertuck, K.C., Celius, T., Huang, Y.W., Fong, C.J., Zacharewski, T.R., 2002. Ability of structurally diverse natural products and synthetic chemicals to induce gene expression mediated by estrogen. The Journal of Steroid Biochemistry and Molecular Biology 82, 181-194.
Bisphenol A	80-05-7	MCF-7 trans. Transf. ERα mouse	EC50	0.66		estrogen alpha	0,0000939		Matthews, J.B., Fertuck, K.C., Celius, T., Huang, Y.W., Fong, C.J., Zacharewski, T.R., 2002. Ability of structurally diverse natural products and synthetic chemicals to induce gene expression mediated by estrogen. The Journal of Steroid Biochemistry and Molecular Biology 82, 181-194.
Bisphenol A	80-05-7	MCF-7 trans. Transf. ERα trout 20°C	EC50	0.33		estrogen alpha	0,00303		Matthews, J.B., Fertuck, K.C., Celius, T., Huang, Y.W., Fong, C.J., Zacharewski, T.R., 2002. Ability of structurally diverse natural products and synthetic chemicals to induce gene expression mediated by estrogen. The Journal of Steroid Biochemistry and Molecular Biology 82, 181-194.
Bisphenol A	80-05-7	MCF-7 trans. Transf. ER reptiles	EC50	30% at 10 µM		estrogen alpha	< 0,0000045		Matthews, J.B., Fertuck, K.C., Celius, T., Huang, Y.W., Fong, C.J., Zacharewski, T.R., 2002. Ability of structurally diverse natural products and synthetic chemicals to induce gene expression mediated by estrogen. The Journal of Steroid Biochemistry and Molecular Biology 82, 181-194.
Bisphenol A	80-05-7	MCF-7 trans. Transf. ER chicken	EC50	25% at 10 µM		estrogen alpha	< 0,000028		Matthews, J.B., Fertuck, K.C., Celius, T., Huang, Y.W., Fong, C.J., Zacharewski, T.R., 2002. Ability of structurally diverse natural products and synthetic chemicals to induce gene expression mediated by estrogen. The Journal of Steroid Biochemistry and Molecular Biology 82, 181-194.
Bisphenol A	80-05-7	MCF-7 trans. Transf. ER Xenopus	EC50	30% at 10 µM		estrogen alpha	< 0,000049		Matthews, J.B., Fertuck, K.C., Celius, T., Huang, Y.W., Fong, C.J., Zacharewski, T.R., 2002. Ability of structurally diverse natural products and synthetic chemicals to induce gene expression mediated by estrogen. The Journal of Steroid Biochemistry and Molecular Biology 82, 181-194.
Bisphenol A	80-05-7	Yeast Estrogen Screen	EC50 (mg/L)	8.9		estrogen alpha	0,000001018		Nakama, A., Funasaka, K., Shimizu, M., 2007. Evaluation of estrogenic activity of organic biocides using ER-binding and YES assay. Food and Chemical Toxicology 45, 1558-1564.
Bisphenol A	80-05-7	Yeast Estrogen Screen, with S9Mix	EC50 (mg/L)	5,5		estrogen alpha	0,000001647		Nakama, A., Funasaka, K., Shimizu, M., 2007. Evaluation of estrogenic activity of organic biocides using ER-binding and YES assay. Food and Chemical Toxicology 45, 1558-1564.
Bisphenol A	80-05-7	MCF-7 cells Prolif.	EC50	1.8		estrogen alpha	0,000007778		Satoh, K., Ohyama, K., Aoki, N., Iida, M., Nagai, F., 2004. Study on anti-androgenic effects of bisphenol a diglycidyl ether (BADGE), bisphenol F diglycidyl ether (BFDGE) and their derivatives using cells stably transfected with human androgen receptor, AR-EcoScreen. Food and Chemical Toxicology 42, 983-993.
Bisphenol A	80-05-7	MVLN cells luc	EC50	2,9		estrogen alpha	0,000011724		Satoh, K., Ohyama, K., Aoki, N., Iida, M., Nagai, F., 2004. Study on anti-androgenic effects of bisphenol a diglycidyl ether (BADGE), bisphenol F diglycidyl ether (BFDGE) and their derivatives using cells stably transfected with human androgen receptor, AR-EcoScreen. Food and Chemical Toxicology 42, 983-993.
Bisphenol A	80-05-7	MCF-7 trans. Transf. ERα mouse	EC50			estrogen beta	0,0002		Matthews, J.B., Fertuck, K.C., Celius, T., Huang, Y.W., Fong, C.J., Zacharewski, T.R., 2002. Ability of structurally diverse natural products and synthetic chemicals to induce gene expression mediated by estrogen. The Journal of Steroid Biochemistry and Molecular Biology 82, 181-194.
Bisphenol A	80-05-7	ERα human (Testkit Wako)	IC50	7.8		receptor binding ER alpha		0,218	Satoh, K., Ohyama, K., Aoki, N., Iida, M., Nagai, F., 2004. Study on anti-androgenic effects of bisphenol a diglycidyl ether (BADGE), bisphenol F diglycidyl ether (BFDGE) and their derivatives using cells stably transfected with human androgen receptor, AR-EcoScreen. Food and Chemical Toxicology 42, 983-993.
Bisphenol A	80-05-7	ER competitive binding assay	RBA % rel. to E2			receptor binding ER alpha		0,008	Blair, R.M., Fang, H., Branham, W.S., Hass, B.S., Dial, S.L., Moland, C.L., Tong, W., Shi, L., Perkins, R., Sheehan, D.M., 2000. The estrogen receptor relative binding affinities of 188 natural and xenochemicals: structural diversity of ligands. Toxicological sciences : an official journal of the Society of Toxicology 54, 138-153.
Bisphenol A	80-05-7	hAR Kit, Toyobo, Japan	IC50	7,9		receptor binding AR		0,215	Satoh, K., Ohyama, K., Aoki, N., Iida, M., Nagai, F., 2004. Study on anti-androgenic effects of bisphenol a diglycidyl ether (BADGE), bisphenol F diglycidyl ether (BFDGE) and their derivatives using cells stably transfected with human androgen receptor, AR-EcoScreen. Food and Chemical Toxicology 42, 983-993.
Bisphenol A	80-05-7	AR-EcoScreen		no effect up to 100 µM		androgen	< 0,0000016		Satoh, K., Ohyama, K., Aoki, N., Iida, M., Nagai, F., 2004. Study on anti-androgenic effects of bisphenol a diglycidyl ether (BADGE), bisphenol F diglycidyl ether (BFDGE) and their derivatives using cells stably transfected with human androgen receptor, AR-EcoScreen. Food and Chemical Toxicology 42, 983-993.
Bisphenol A	80-05-7	CV-1 cells, transfected	EC50	no effect up to 10 µM		androgen	< 0,000039		Sun, H., Xu, L.-C., Chen, J.-F., Song, L., Wang, X.-R., 2006. Effect of bisphenol A, tetrachlorobisphenol A and pentachlorophenol on the transcriptional activities of androgen receptor-mediated reporter gene. Food and chemical toxicology : an international journal published for the British Industrial Biological Research Association 44, 1916-1921.
Bisphenol A	80-05-7	AR-EcoScreen	IC50	2.5	Standard Cyproterone acetate	antiandrogen	0,06		Satoh, K., Ohyama, K., Aoki, N., Iida, M., Nagai, F., 2004. Study on anti-androgenic effects of bisphenol a diglycidyl ether (BADGE), bisphenol F diglycidyl ether (BFDGE) and their derivatives using cells stably transfected with human androgen receptor, AR-EcoScreen. Food and Chemical Toxicology 42, 983-993.
Bisphenol A	80-05-7	CV-1 cells, transfected	IC50	2.14	Standard Flutamide	antiandrogen	0,168		Sun, H., Xu, L.-C., Chen, J.-F., Song, L., Wang, X.-R., 2006. Effect of bisphenol A, tetrachlorobisphenol A and pentachlorophenol on the transcriptional activities of androgen receptor-mediated reporter gene. Food and chemical toxicology : an international journal published for the British Industrial Biological Research Association 44, 1916-1921.
Bisphenol A	80-05-7	MDA-kb2 cell proliferation	IC50	5.7	Standard Flutamide	antiandrogen	0,3715352291		Tamura, H., Ishimoto, Y., Fujikawa, T., Aoyama, H., Yoshikawa, H., Akamatsu, M., 2006. Structural basis for androgen receptor agonists and antagonists: interaction of SPEED 98-listed chemicals and related compounds with the androgen receptor based on an in vitro reporter gene assay and 3D-QSAR. Bioorganic & medicinal chemistry 14, 7160-7174.
Bisphenol F	2467-02-9	MCF-7 cells Prolif.	EC50	3		estrogen alpha	0,0000046667		Satoh, K., Ohyama, K., Aoki, N., Iida, M., Nagai, F., 2004. Study on anti-androgenic effects of bisphenol a diglycidyl ether (BADGE), bisphenol F diglycidyl ether (BFDGE) and their derivatives using cells stably transfected with human androgen receptor, AR-EcoScreen. Food and Chemical Toxicology 42, 983-993.
Bisphenol F	2467-02-9	MVLN cells luc	EC50	5,8		estrogen alpha	0,000000586		Satoh, K., Ohyama, K., Aoki, N., Iida, M., Nagai, F., 2004. Study on anti-androgenic effects of bisphenol a diglycidyl ether (BADGE), bisphenol F diglycidyl ether (BFDGE) and their derivatives using cells stably transfected with human androgen receptor, AR-EcoScreen. Food and Chemical Toxicology 42, 983-993.
Bisphenol F	2467-02-9	ERα human (Testkit Wako)	IC50	17		receptor binding ER alpha		0,1	Satoh, K., Ohyama, K., Aoki, N., Iida, M., Nagai, F., 2004. Study on anti-androgenic effects of bisphenol a diglycidyl ether (BADGE), bisphenol F diglycidyl ether (BFDGE) and their derivatives using cells stably transfected with human androgen receptor, AR-EcoScreen. Food and Chemical Toxicology 42, 983-993.
Bisphenol F	2467-02-9	hAR Kit, Toyobo, Japan	IC50	9		receptor binding AR		0,189	Satoh, K., Ohyama, K., Aoki, N., Iida, M., Nagai, F., 2004. Study on anti-androgenic effects of bisphenol a diglycidyl ether (BADGE), bisphenol F diglycidyl ether (BFDGE) and their derivatives using cells stably transfected with human androgen receptor, AR-EcoScreen. Food and Chemical Toxicology 42, 983-993.
Bisphenol F	2467-02-9	AR-EcoScreen		no effect up to 100 µM		androgen	< 0,0000016		Satoh, K., Ohyama, K., Aoki, N., Iida, M., Nagai, F., 2004. Study on anti-androgenic effects of bisphenol a diglycidyl ether (BADGE), bisphenol F diglycidyl ether (BFDGE) and their derivatives using cells stably transfected with human androgen receptor, AR-EcoScreen. Food and Chemical Toxicology 42, 983-993.
Bisphenol F	2467-02-9	AR-EcoScreen	IC50	4.8	Standard Cyproterone acetate	antiandrogen	0,03125		Satoh, K., Ohyama, K., Aoki, N., Iida, M., Nagai, F., 2004. Study on anti-androgenic effects of bisphenol a diglycidyl ether (BADGE), bisphenol F diglycidyl ether (BFDGE) and their derivatives using cells stably transfected with human androgen receptor, AR-EcoScreen. Food and Chemical Toxicology 42, 983-993.
BIT 1,2-Benzisothiazolin-3-one	2634-33-5	Yeast Estrogen Screen	EC50 (mg/L)	>1000		estrogen alpha	< 0,0000000091		Nakama, A., Funasaka, K., Shimizu, M., 2007. Evaluation of estrogenic activity of organic biocides using ER-binding and YES assay. Food and Chemical Toxicology 45, 1558-1564.
B-MDM	70356-09-1	HEK293 cells, ERα	IC50	no effect up to 10 µM		antiestrogen ER alpha	< 0,0000032		Schreurs, R.H.M.M., Sonneveld, E., Jansen, J.H.J., Seinen, W., van der Burg, B., 2005. Interaction of polycyclic musks and UV filters with the estrogen receptor (ER), androgen receptor (AR), and progesterone receptor (PR) in reporter gene bioassays. Toxicological Sciences 83, 264-272.
B-MDM	70356-09-1	HEK293 cells, ER β	EC50			estrogen beta	< 0,0083		Schreurs, R.H.M.M., Sonneveld, E., Jansen, J.H.J., Seinen, W., van der Burg, B., 2005. Interaction of polycyclic musks and UV filters with the estrogen receptor (ER), androgen receptor (AR), and progesterone receptor (PR) in reporter gene bioassays. Toxicological Sciences 83, 264-272.
B-MDM, 4-tert-Butyl-4’-methoxy-dibenzoylmethan (UV	70356-09-1	MDA-MB-453 cell proliferation	IC50	no effect up to 10 µM	Standard Hydroxyflutamide, < 0.025	antiandrogen	< 0,025		Ma, R., Cotton, B., Lichtensteiger, W., Schlumpf, M., 2003. UV filters with antagonistic action at androgen receptors in the MDA-kb2 cell transcriptional-activation assay. Toxicological sciences : an official journal of the Society of Toxicology 74, 43-50.
B-MDM, UV-Filter	70356-09-1	AR Calux ®	IC50 (extrapol.)	11	Standard Flutamide, IC50 extrapoliert	antiandrogen	0,046		Schreurs, R.H.M.M., Sonneveld, E., Jansen, J.H.J., Seinen, W., van der Burg, B., 2005. Interaction of polycyclic musks and UV filters with the estrogen receptor (ER), androgen receptor (AR), and progesterone receptor (PR) in reporter gene bioassays. Toxicological Sciences 83, 264-272.
B-MDM, UV-Filter	70356-09-1	HEK293 cells, ERα	EC50	plateau at 37% of E2	cannot be determined	estrogen alpha			Schreurs, R.H.M.M., Sonneveld, E., Jansen, J.H.J., Seinen, W., van der Burg, B., 2005. Interaction of polycyclic musks and UV filters with the estrogen receptor (ER), androgen receptor (AR), and progesterone receptor (PR) in reporter gene bioassays. Toxicological Sciences 83, 264-272.
B-MDM, UV-Filter	70356-09-1	AR Calux ®	EC50	no effect up to 10 µM		androgen	< 0,00001		Schreurs, R.H.M.M., Sonneveld, E., Jansen, J.H.J., Seinen, W., van der Burg, B., 2005. Interaction of polycyclic musks and UV filters with the estrogen receptor (ER), androgen receptor (AR), and progesterone receptor (PR) in reporter gene bioassays. Toxicological Sciences 83, 264-272.
BP-12 2-Hydroxy-4-n-octyloxybenzophenonef	1843-05-6	Yeast two-hybrid assay, without S9	in relation to E2 (=1)			estrogen alpha	< 0,000013		Morohoshi, K., Yamamoto, H., Kamata, R., Shiraishi, F., Koda, T., Morita, M., 2005. Estrogenic activity of 37 components of commercial sunscreen lotions evaluated by in vitro assays. Toxicology in vitro : an international journal published in association with BIBRA 19, 457-469.
BP-4 2-Hydroxy-4-methoxybenzophenone-5-sulfonic a	4065-45-6	Yeast two-hybrid assay, without S9	in relation to E2 (=1)			estrogen alpha	< 0,000013		Morohoshi, K., Yamamoto, H., Kamata, R., Shiraishi, F., Koda, T., Morita, M., 2005. Estrogenic activity of 37 components of commercial sunscreen lotions evaluated by in vitro assays. Toxicology in vitro : an international journal published in association with BIBRA 19, 457-469.
BPA Bisphenol A	80-05-7	T47D cell proliferation	EC50	1e-009		estrogen alpha	0,01		Nakazawa, H., Yamaguchi, A., Inoue, K., Yamazaki, T., Kato, K., Yoshimura, Y., Makino, T., 2002. In vitro assay of hydrolysis and chlorohydroxy derivatives of bisphenol A diglycidyl ether for estrogenic activity. Food and Chemical Toxicology 40, 1827-1832.
Br-NP (Brominated Nonylphenol)		Recombinant Yeast Assay	EC50	35		estrogen alpha	0,0000024		García-Reyero, N., Requena, V., Petrovic, M., Fischer, B., Hansen, P.-D., Díaz, A., Ventura, F., Barceló, D., Piña, B., 2004. Estrogenic potential of halogenated derivatives of nonylphenol ethoxylates and carboxylates. Environmental toxicology and chemistry / SETAC 23, 705-711.
Br-NP (Brominated Nonylphenol)		ELRA , conc. In E2 equivalents	EC50	0.00015		receptor binding ER alpha		71,33	García-Reyero, N., Requena, V., Petrovic, M., Fischer, B., Hansen, P.-D., Díaz, A., Ventura, F., Barceló, D., Piña, B., 2004. Estrogenic potential of halogenated derivatives of nonylphenol ethoxylates and carboxylates. Environmental toxicology and chemistry / SETAC 23, 705-711.
BrNP1EC		Recombinant Yeast Assay	IC50	1.5	no standard	antiestrogen ER alpha			García-Reyero, N., Requena, V., Petrovic, M., Fischer, B., Hansen, P.-D., Díaz, A., Ventura, F., Barceló, D., Piña, B., 2004. Estrogenic potential of halogenated derivatives of nonylphenol ethoxylates and carboxylates. Environmental toxicology and chemistry / SETAC 23, 705-711.
BrNP1EC		ELRA , conc. In E2 equivalents	EC50	0.000325		receptor binding ER alpha		32,92	García-Reyero, N., Requena, V., Petrovic, M., Fischer, B., Hansen, P.-D., Díaz, A., Ventura, F., Barceló, D., Piña, B., 2004. Estrogenic potential of halogenated derivatives of nonylphenol ethoxylates and carboxylates. Environmental toxicology and chemistry / SETAC 23, 705-711.
BrNP1EC		Recombinant Yeast Assay	EC50	> 100		estrogen alpha	< 0,000000841		García-Reyero, N., Requena, V., Petrovic, M., Fischer, B., Hansen, P.-D., Díaz, A., Ventura, F., Barceló, D., Piña, B., 2004. Estrogenic potential of halogenated derivatives of nonylphenol ethoxylates and carboxylates. Environmental toxicology and chemistry / SETAC 23, 705-711.
BrNP1EO		Recombinant Yeast Assay	IC50	> 100	no standard	antiestrogen ER alpha			García-Reyero, N., Requena, V., Petrovic, M., Fischer, B., Hansen, P.-D., Díaz, A., Ventura, F., Barceló, D., Piña, B., 2004. Estrogenic potential of halogenated derivatives of nonylphenol ethoxylates and carboxylates. Environmental toxicology and chemistry / SETAC 23, 705-711.
BrNP1EO		ELRA , conc. In E2 equivalents	EC50	0.000116		receptor binding ER alpha		92,24	García-Reyero, N., Requena, V., Petrovic, M., Fischer, B., Hansen, P.-D., Díaz, A., Ventura, F., Barceló, D., Piña, B., 2004. Estrogenic potential of halogenated derivatives of nonylphenol ethoxylates and carboxylates. Environmental toxicology and chemistry / SETAC 23, 705-711.
BrNP1EO		Recombinant Yeast Assay	EC50	> 100		estrogen alpha	< 0,000000841		García-Reyero, N., Requena, V., Petrovic, M., Fischer, B., Hansen, P.-D., Díaz, A., Ventura, F., Barceló, D., Piña, B., 2004. Estrogenic potential of halogenated derivatives of nonylphenol ethoxylates and carboxylates. Environmental toxicology and chemistry / SETAC 23, 705-711.
BrNP2EC		Recombinant Yeast Assay	IC50	3.6	no standard	antiestrogen ER alpha			García-Reyero, N., Requena, V., Petrovic, M., Fischer, B., Hansen, P.-D., Díaz, A., Ventura, F., Barceló, D., Piña, B., 2004. Estrogenic potential of halogenated derivatives of nonylphenol ethoxylates and carboxylates. Environmental toxicology and chemistry / SETAC 23, 705-711.
BrNP2EC		ELRA , conc. In E2 equivalents	EC50	0.000242		receptor binding ER alpha		44,21	García-Reyero, N., Requena, V., Petrovic, M., Fischer, B., Hansen, P.-D., Díaz, A., Ventura, F., Barceló, D., Piña, B., 2004. Estrogenic potential of halogenated derivatives of nonylphenol ethoxylates and carboxylates. Environmental toxicology and chemistry / SETAC 23, 705-711.
BrNP2EC		Recombinant Yeast Assay	EC50	> 100		estrogen alpha	< 0,000000841		García-Reyero, N., Requena, V., Petrovic, M., Fischer, B., Hansen, P.-D., Díaz, A., Ventura, F., Barceló, D., Piña, B., 2004. Estrogenic potential of halogenated derivatives of nonylphenol ethoxylates and carboxylates. Environmental toxicology and chemistry / SETAC 23, 705-711.
BrNP2EO		Recombinant Yeast Assay	IC50	> 100	no standard	antiestrogen ER alpha			García-Reyero, N., Requena, V., Petrovic, M., Fischer, B., Hansen, P.-D., Díaz, A., Ventura, F., Barceló, D., Piña, B., 2004. Estrogenic potential of halogenated derivatives of nonylphenol ethoxylates and carboxylates. Environmental toxicology and chemistry / SETAC 23, 705-711.
BrNP2EO		ELRA , conc. In E2 equivalents	EC50	0.00011		receptor binding ER alpha		97,27	García-Reyero, N., Requena, V., Petrovic, M., Fischer, B., Hansen, P.-D., Díaz, A., Ventura, F., Barceló, D., Piña, B., 2004. Estrogenic potential of halogenated derivatives of nonylphenol ethoxylates and carboxylates. Environmental toxicology and chemistry / SETAC 23, 705-711.
BrNP2EO		Recombinant Yeast Assay	EC50	> 100		estrogen alpha	< 0,000000841		García-Reyero, N., Requena, V., Petrovic, M., Fischer, B., Hansen, P.-D., Díaz, A., Ventura, F., Barceló, D., Piña, B., 2004. Estrogenic potential of halogenated derivatives of nonylphenol ethoxylates and carboxylates. Environmental toxicology and chemistry / SETAC 23, 705-711.
Butyl 4-hydroxybenzoate	94-26-8	ER competitive binding assay	RBA % rel. to E2	105		receptor binding ER alpha		0,0009	Blair, R.M., Fang, H., Branham, W.S., Hass, B.S., Dial, S.L., Moland, C.L., Tong, W., Shi, L., Perkins, R., Sheehan, D.M., 2000. The estrogen receptor relative binding affinities of 188 natural and xenochemicals: structural diversity of ligands. Toxicological sciences : an official journal of the Society of Toxicology 54, 138-153.
Butyl paraben	94-26-8	E-Screen, MCF-7 cells	EC50	0.59		estrogen alpha	0,000008983		Schultis, T., Metzger, J.W., 2004. Determination of estrogenic activity by LYES-assay (yeast estrogen screen-assay assisted by enzymatic digestion with. Chemosphere 57, 1649-1655.
Butyl paraben	94-26-8	S. cerevisiae, hERα, Lysis	EC50	1.6		estrogen alpha	0,00003		Schultis, T., Metzger, J.W., 2004. Determination of estrogenic activity by LYES-assay (yeast estrogen screen-assay assisted by enzymatic digestion with. Chemosphere 57, 1649-1655.
Butyl paraben	94-26-8	S. cerevisiae, hERα, YES assay	EC50	8.3		estrogen alpha	0,000053		Schultis, T., Metzger, J.W., 2004. Determination of estrogenic activity by LYES-assay (yeast estrogen screen-assay assisted by enzymatic digestion with. Chemosphere 57, 1649-1655.
Butyl-4-aminobenzoate	94-25-7	ER competitive binding assay	RBA % rel. to E2	> 1000		receptor binding ER alpha		< 0,0000899	Blair, R.M., Fang, H., Branham, W.S., Hass, B.S., Dial, S.L., Moland, C.L., Tong, W., Shi, L., Perkins, R., Sheehan, D.M., 2000. The estrogen receptor relative binding affinities of 188 natural and xenochemicals: structural diversity of ligands. Toxicological sciences : an official journal of the Society of Toxicology 54, 138-153.
Butylbenzyl phthalate	85-68-7	MDA-kb2 cell proliferation	IC50	89.2	Standard Flutamide	antiandrogen	0,038904514499		Tamura, H., Ishimoto, Y., Fujikawa, T., Aoyama, H., Yoshikawa, H., Akamatsu, M., 2006. Structural basis for androgen receptor agonists and antagonists: interaction of SPEED 98-listed chemicals and related compounds with the androgen receptor based on an in vitro reporter gene assay and 3D-QSAR. Bioorganic & medicinal chemistry 14, 7160-7174.
Caffeine	58-08-2	ER competitive binding assay	IC50, RBA % rel. to E2	> 100		receptor binding ER alpha		< 0,000899	Blair, R.M., Fang, H., Branham, W.S., Hass, B.S., Dial, S.L., Moland, C.L., Tong, W., Shi, L., Perkins, R., Sheehan, D.M., 2000. The estrogen receptor relative binding affinities of 188 natural and xenochemicals: structural diversity of ligands. Toxicological sciences : an official journal of the Society of Toxicology 54, 138-153.
Captan	133-06-2	MCF-7 BUS cells, E-Screen	> 2fold Prolif.	> 100		estrogen alpha	< 0,00001		Oh, Y.J., Jung, Y.J., Kang, J.-W., Yoo, Y.S., 2007. Investigation of the estrogenic activities of pesticides from Pal-dang reservoir by in vitro assay. Science of The Total Environment 388, 8-15.
Carbaryl	63-25-2	ER competitive binding assay	IC50, RBA % rel. to E2	> 100		receptor binding ER alpha		< 0,000899	Blair, R.M., Fang, H., Branham, W.S., Hass, B.S., Dial, S.L., Moland, C.L., Tong, W., Shi, L., Perkins, R., Sheehan, D.M., 2000. The estrogen receptor relative binding affinities of 188 natural and xenochemicals: structural diversity of ligands. Toxicological sciences : an official journal of the Society of Toxicology 54, 138-153.
Carbofuran	1563-66-2	ER competitive binding assay	IC50, RBA % rel. to E2	> 100		receptor binding ER alpha		< 0,000899	Blair, R.M., Fang, H., Branham, W.S., Hass, B.S., Dial, S.L., Moland, C.L., Tong, W., Shi, L., Perkins, R., Sheehan, D.M., 2000. The estrogen receptor relative binding affinities of 188 natural and xenochemicals: structural diversity of ligands. Toxicological sciences : an official journal of the Society of Toxicology 54, 138-153.
Carbonohydrazide	497-18-7	AR-EcoScreenTM cells		no effect up to 10 µM		antiandrogen negativ			Araki, N., Ohno, K., Nakai, M., Takeyoshi, M., Iida, M., 2005. Screening for androgen receptor activities in 253 industrial chemicals by in vitro reporter gene assays using. Toxicology in Vitro 19, 831-842.
Castor oil	8001-79-4	ER competitive binding assay	RBA % rel. to E2	> 100		receptor binding ER alpha		< 0,000899	Blair, R.M., Fang, H., Branham, W.S., Hass, B.S., Dial, S.L., Moland, C.L., Tong, W., Shi, L., Perkins, R., Sheehan, D.M., 2000. The estrogen receptor relative binding affinities of 188 natural and xenochemicals: structural diversity of ligands. Toxicological sciences : an official journal of the Society of Toxicology 54, 138-153.
Chlomethoxynil /(Chlomethoxyfen)	32861-85-1	MDA-kb2 cell proliferation	IC50	0.6	Standard Flutamide	antiandrogen	3,4673685045		Tamura, H., Ishimoto, Y., Fujikawa, T., Aoyama, H., Yoshikawa, H., Akamatsu, M., 2006. Structural basis for androgen receptor agonists and antagonists: interaction of SPEED 98-listed chemicals and related compounds with the androgen receptor based on an in vitro reporter gene assay and 3D-QSAR. Bioorganic & medicinal chemistry 14, 7160-7174.
Chlordecon	143-50-0	MDA-kb2 cell proliferation	IC50	no effect at 100 µM	Standard Flutamide, < 0.021	antiandrogen	< 0,021		Tamura, H., Ishimoto, Y., Fujikawa, T., Aoyama, H., Yoshikawa, H., Akamatsu, M., 2006. Structural basis for androgen receptor agonists and antagonists: interaction of SPEED 98-listed chemicals and related compounds with the androgen receptor based on an in vitro reporter gene assay and 3D-QSAR. Bioorganic & medicinal chemistry 14, 7160-7174.
Chlorden	3734-48-3	MDA-kb2 cell proliferation		no effect up to 100 µM	Standard Flutamide, < 0.021	antiandrogen	< 0,021		Tamura, H., Ishimoto, Y., Fujikawa, T., Aoyama, H., Yoshikawa, H., Akamatsu, M., 2006. Structural basis for androgen receptor agonists and antagonists: interaction of SPEED 98-listed chemicals and related compounds with the androgen receptor based on an in vitro reporter gene assay and 3D-QSAR. Bioorganic & medicinal chemistry 14, 7160-7174.
Chlorendie acid	115-28-6	AR-EcoScreenTM cells		no effect up to 10 µM		antiandrogen negativ			Araki, N., Ohno, K., Nakai, M., Takeyoshi, M., Iida, M., 2005. Screening for androgen receptor activities in 253 industrial chemicals by in vitro reporter gene assays using. Toxicology in Vitro 19, 831-842.
Chlormequat chlorid	999-81-5	MCF-7 (BUS) proliferation	LOEC	no effect up to 100 µM		estrogen alpha	< 0,000006		Andersen, H.R., Vinggaard, A.M., Hoj Rasmussen, T., Gjermandsen, I.M., Cecilie Bonefeld-Jorgensen, E., 2002. Effects of Currently Used Pesticides in Assays for Estrogenicity, Androgenicity, and Aromatase Activity in Vitro. Toxicology and Applied Pharmacology 179, 1-12.
Chlormequat chlorid	999-81-5	MCF-7 (BUS) ER transactivation	LOEC	no effect up to 100 µM		estrogen alpha	< 0,000006		Andersen, H.R., Vinggaard, A.M., Hoj Rasmussen, T., Gjermandsen, I.M., Cecilie Bonefeld-Jorgensen, E., 2002. Effects of Currently Used Pesticides in Assays for Estrogenicity, Androgenicity, and Aromatase Activity in Vitro. Toxicology and Applied Pharmacology 179, 1-12.
Chlormequat chlorid	999-81-5	CHO AR transactivation/0,1 N R1903	LOEC	no effect	Standard R1881, no effect	antiandrogen			Andersen, H.R., Vinggaard, A.M., Hoj Rasmussen, T., Gjermandsen, I.M., Cecilie Bonefeld-Jorgensen, E., 2002. Effects of Currently Used Pesticides in Assays for Estrogenicity, Androgenicity, and Aromatase Activity in Vitro. Toxicology and Applied Pharmacology 179, 1-12.
Chlornitrofen	1836-77-7	MDA-kb2 cell proliferation	IC50	1.94984	Standard Flutamide	antiandrogen	1,0715193052		Tamura, H., Ishimoto, Y., Fujikawa, T., Aoyama, H., Yoshikawa, H., Akamatsu, M., 2006. Structural basis for androgen receptor agonists and antagonists: interaction of SPEED 98-listed chemicals and related compounds with the androgen receptor based on an in vitro reporter gene assay and 3D-QSAR. Bioorganic & medicinal chemistry 14, 7160-7174.
Chlorobenzilate	510-15-6	MDA-kb2 cell proliferation	IC50	26.8	Standard Flutamide	antiandrogen	0,077624711663		Tamura, H., Ishimoto, Y., Fujikawa, T., Aoyama, H., Yoshikawa, H., Akamatsu, M., 2006. Structural basis for androgen receptor agonists and antagonists: interaction of SPEED 98-listed chemicals and related compounds with the androgen receptor based on an in vitro reporter gene assay and 3D-QSAR. Bioorganic & medicinal chemistry 14, 7160-7174.
Chlorocyclohexane	542-18-7	AR-EcoScreenTM cells		no effect up to 10 µM		antiandrogen negativ			Araki, N., Ohno, K., Nakai, M., Takeyoshi, M., Iida, M., 2005. Screening for androgen receptor activities in 253 industrial chemicals by in vitro reporter gene assays using. Toxicology in Vitro 19, 831-842.
Chloroneb	2675-77-6	MCF-7 BUS cells, E-Screen	> 2fold Prolif.	> 100		estrogen alpha	< 0,00001		Oh, Y.J., Jung, Y.J., Kang, J.-W., Yoo, Y.S., 2007. Investigation of the estrogenic activities of pesticides from Pal-dang reservoir by in vitro assay. Science of The Total Environment 388, 8-15.
Chloropropylate	5836-10-2	MDA-kb2 cell proliferation	IC50	33.7	Standard Flutamide	antiandrogen	0,061659500186		Tamura, H., Ishimoto, Y., Fujikawa, T., Aoyama, H., Yoshikawa, H., Akamatsu, M., 2006. Structural basis for androgen receptor agonists and antagonists: interaction of SPEED 98-listed chemicals and related compounds with the androgen receptor based on an in vitro reporter gene assay and 3D-QSAR. Bioorganic & medicinal chemistry 14, 7160-7174.
Chlorothalonil	1897-45-6	MCF-7 (BUS) proliferation	LOEC	no effect > 5 µM		estrogen alpha	< 0,0001		Andersen, H.R., Vinggaard, A.M., Hoj Rasmussen, T., Gjermandsen, I.M., Cecilie Bonefeld-Jorgensen, E., 2002. Effects of Currently Used Pesticides in Assays for Estrogenicity, Androgenicity, and Aromatase Activity in Vitro. Toxicology and Applied Pharmacology 179, 1-12.
Chlorothalonil	1897-45-6	MCF-7 (BUS) ER transactivation	LOEC	no effect > 5 µM		estrogen alpha	< 0,0001		Andersen, H.R., Vinggaard, A.M., Hoj Rasmussen, T., Gjermandsen, I.M., Cecilie Bonefeld-Jorgensen, E., 2002. Effects of Currently Used Pesticides in Assays for Estrogenicity, Androgenicity, and Aromatase Activity in Vitro. Toxicology and Applied Pharmacology 179, 1-12.
Chlorothalonil	1897-45-6	CHO AR transactivation/0,1 N R1899	LOEC	no effect	Standard R1881, no effect	antiandrogen			Andersen, H.R., Vinggaard, A.M., Hoj Rasmussen, T., Gjermandsen, I.M., Cecilie Bonefeld-Jorgensen, E., 2002. Effects of Currently Used Pesticides in Assays for Estrogenicity, Androgenicity, and Aromatase Activity in Vitro. Toxicology and Applied Pharmacology 179, 1-12.
Chlorpyriphos	2921-88-2	MCF-7 (BUS) proliferation	LOEC	25		estrogen alpha	0,000000008		Andersen, H.R., Vinggaard, A.M., Hoj Rasmussen, T., Gjermandsen, I.M., Cecilie Bonefeld-Jorgensen, E., 2002. Effects of Currently Used Pesticides in Assays for Estrogenicity, Androgenicity, and Aromatase Activity in Vitro. Toxicology and Applied Pharmacology 179, 1-12.
Chlorpyriphos	2921-88-2	MCF-7 (BUS) ER transactivation	LOEC	50		estrogen alpha	0,0000002		Andersen, H.R., Vinggaard, A.M., Hoj Rasmussen, T., Gjermandsen, I.M., Cecilie Bonefeld-Jorgensen, E., 2002. Effects of Currently Used Pesticides in Assays for Estrogenicity, Androgenicity, and Aromatase Activity in Vitro. Toxicology and Applied Pharmacology 179, 1-12.
Chlorpyriphos	2921-88-2	CHO AR transactivation/0,1 N R1891	LOEC	no effect up to 50 µM	Standard R1881, <0.000000002	antiandrogen	< 0,000000002		Andersen, H.R., Vinggaard, A.M., Hoj Rasmussen, T., Gjermandsen, I.M., Cecilie Bonefeld-Jorgensen, E., 2002. Effects of Currently Used Pesticides in Assays for Estrogenicity, Androgenicity, and Aromatase Activity in Vitro. Toxicology and Applied Pharmacology 179, 1-12.
Cholesterol	57-88-5	ER competitive binding assay	RBA % rel. to E2	> 1000		receptor binding ER alpha		< 0,0000899	Blair, R.M., Fang, H., Branham, W.S., Hass, B.S., Dial, S.L., Moland, C.L., Tong, W., Shi, L., Perkins, R., Sheehan, D.M., 2000. The estrogen receptor relative binding affinities of 188 natural and xenochemicals: structural diversity of ligands. Toxicological sciences : an official journal of the Society of Toxicology 54, 138-153.
CR Chrysen	218-01-9	10 pM-1 µM E2 or 60 nM-20 µM test compound	IC50	no effect up to 10 µM		receptor binding ER beta		< 0,056	Fertuck, K.C., Kumar, S., Sikka, H.C., Matthews, J.B., Zacharewski, T.R., 2001b. Interaction of PAH-related compounds with the alpha and beta isoforms of the estrogen receptor. Toxicology Letters 121, 167-177.
Chrysene	218-01-9	MDA-kb2 cell proliferation	IC50	3683.5	Standard Flutamide, extrapolated	antiandrogen	0,00057		Tamura, H., Ishimoto, Y., Fujikawa, T., Aoyama, H., Yoshikawa, H., Akamatsu, M., 2006. Structural basis for androgen receptor agonists and antagonists: interaction of SPEED 98-listed chemicals and related compounds with the androgen receptor based on an in vitro reporter gene assay and 3D-QSAR. Bioorganic & medicinal chemistry 14, 7160-7174.
Chrysene	218-01-9	hAR luc CHO cells, trans. Transf.	IC50	10.3	no standard tested	antiandrogen			Vinggaard, A.M., Hnida, C., Larsen, J.C., 2000. Environmental polycyclic aromatic hydrocarbons affect androgen receptor activation in vitro. Toxicology 145, 173-183.
Chrysene	218-01-9	AR® CALUX	4,5 fold Induction	0.89	compared to TCDD	androgen	0,0000026		Vinggaard, A.M., Hnida, C., Larsen, J.C., 2000. Environmental polycyclic aromatic hydrocarbons affect androgen receptor activation in vitro. Toxicology 145, 173-183.
Chrysene	218-01-9	ER competitive binding assay	IC50, RBA % rel. to E2	> 10		receptor binding ER alpha		< 0,00899	Blair, R.M., Fang, H., Branham, W.S., Hass, B.S., Dial, S.L., Moland, C.L., Tong, W., Shi, L., Perkins, R., Sheehan, D.M., 2000. The estrogen receptor relative binding affinities of 188 natural and xenochemicals: structural diversity of ligands. Toxicological sciences : an official journal of the Society of Toxicology 54, 138-153.
Cineole	470-82-6	ER competitive binding assay	IC50, RBA % rel. to E2	> 1000		receptor binding ER alpha		< 0,0000899	Blair, R.M., Fang, H., Branham, W.S., Hass, B.S., Dial, S.L., Moland, C.L., Tong, W., Shi, L., Perkins, R., Sheehan, D.M., 2000. The estrogen receptor relative binding affinities of 188 natural and xenochemicals: structural diversity of ligands. Toxicological sciences : an official journal of the Society of Toxicology 54, 138-153.
Cinnamic acid	140-10-3	ER competitive binding assay	RBA % rel. to E2	> 1000		receptor binding ER alpha		< 0,0000899	Blair, R.M., Fang, H., Branham, W.S., Hass, B.S., Dial, S.L., Moland, C.L., Tong, W., Shi, L., Perkins, R., Sheehan, D.M., 2000. The estrogen receptor relative binding affinities of 188 natural and xenochemicals: structural diversity of ligands. Toxicological sciences : an official journal of the Society of Toxicology 54, 138-153.
cis- Heptachlorepoxide	66429-34-3	MDA-kb2 cell proliferation	IC50	no effect up to100 µM	Standard Flutamide, < 0.021	antiandrogen	0,021		Tamura, H., Ishimoto, Y., Fujikawa, T., Aoyama, H., Yoshikawa, H., Akamatsu, M., 2006. Structural basis for androgen receptor agonists and antagonists: interaction of SPEED 98-listed chemicals and related compounds with the androgen receptor based on an in vitro reporter gene assay and 3D-QSAR. Bioorganic & medicinal chemistry 14, 7160-7174.
cis-Chlorden	56534-02-2	MDA-kb2 cell proliferation	IC50	no effect up to 100 µM	Standard Flutamide, < 0.021	antiandrogen	< 0,021		Tamura, H., Ishimoto, Y., Fujikawa, T., Aoyama, H., Yoshikawa, H., Akamatsu, M., 2006. Structural basis for androgen receptor agonists and antagonists: interaction of SPEED 98-listed chemicals and related compounds with the androgen receptor based on an in vitro reporter gene assay and 3D-QSAR. Bioorganic & medicinal chemistry 14, 7160-7174.
Cl-NP (Chlorinated Nonylphenol)		ELRA , conc. In E2 equivalents	EC50	0.000131		receptor binding ER alpha		81,68	García-Reyero, N., Requena, V., Petrovic, M., Fischer, B., Hansen, P.-D., Díaz, A., Ventura, F., Barceló, D., Piña, B., 2004. Estrogenic potential of halogenated derivatives of nonylphenol ethoxylates and carboxylates. Environmental toxicology and chemistry / SETAC 23, 705-711.
Cl-NP (Chlorinated Nonylphenol)		Recombinant Yeast Assay	EC50	38.3		estrogen alpha	0,000002196		García-Reyero, N., Requena, V., Petrovic, M., Fischer, B., Hansen, P.-D., Díaz, A., Ventura, F., Barceló, D., Piña, B., 2004. Estrogenic potential of halogenated derivatives of nonylphenol ethoxylates and carboxylates. Environmental toxicology and chemistry / SETAC 23, 705-711.
ClNP1EC		Recombinant Yeast Assay	IC50	3.3	no standard	antiestrogen ER alpha			García-Reyero, N., Requena, V., Petrovic, M., Fischer, B., Hansen, P.-D., Díaz, A., Ventura, F., Barceló, D., Piña, B., 2004. Estrogenic potential of halogenated derivatives of nonylphenol ethoxylates and carboxylates. Environmental toxicology and chemistry / SETAC 23, 705-711.
ClNP1EC		ELRA , conc. In E2 equivalents	EC50	0.000200		receptor binding ER alpha		53,5	García-Reyero, N., Requena, V., Petrovic, M., Fischer, B., Hansen, P.-D., Díaz, A., Ventura, F., Barceló, D., Piña, B., 2004. Estrogenic potential of halogenated derivatives of nonylphenol ethoxylates and carboxylates. Environmental toxicology and chemistry / SETAC 23, 705-711.
ClNP1EC		Recombinant Yeast Assay	EC50	> 100		estrogen alpha	< 0,000000841		García-Reyero, N., Requena, V., Petrovic, M., Fischer, B., Hansen, P.-D., Díaz, A., Ventura, F., Barceló, D., Piña, B., 2004. Estrogenic potential of halogenated derivatives of nonylphenol ethoxylates and carboxylates. Environmental toxicology and chemistry / SETAC 23, 705-711.
ClNP1EO		Recombinant Yeast Assay	IC50	> 100	no standard	antiestrogen ER alpha			García-Reyero, N., Requena, V., Petrovic, M., Fischer, B., Hansen, P.-D., Díaz, A., Ventura, F., Barceló, D., Piña, B., 2004. Estrogenic potential of halogenated derivatives of nonylphenol ethoxylates and carboxylates. Environmental toxicology and chemistry / SETAC 23, 705-711.
ClNP1EO		ELRA , conc. In E2 equivalents	EC50	0.000125		receptor binding ER alpha		85,6	García-Reyero, N., Requena, V., Petrovic, M., Fischer, B., Hansen, P.-D., Díaz, A., Ventura, F., Barceló, D., Piña, B., 2004. Estrogenic potential of halogenated derivatives of nonylphenol ethoxylates and carboxylates. Environmental toxicology and chemistry / SETAC 23, 705-711.
ClNP1EO		Recombinant Yeast Assay	EC50	> 100		estrogen alpha	< 0,000000841		García-Reyero, N., Requena, V., Petrovic, M., Fischer, B., Hansen, P.-D., Díaz, A., Ventura, F., Barceló, D., Piña, B., 2004. Estrogenic potential of halogenated derivatives of nonylphenol ethoxylates and carboxylates. Environmental toxicology and chemistry / SETAC 23, 705-711.
ClNP2EC		Recombinant Yeast Assay	IC50	15.5	no standard	antiestrogen ER alpha			García-Reyero, N., Requena, V., Petrovic, M., Fischer, B., Hansen, P.-D., Díaz, A., Ventura, F., Barceló, D., Piña, B., 2004. Estrogenic potential of halogenated derivatives of nonylphenol ethoxylates and carboxylates. Environmental toxicology and chemistry / SETAC 23, 705-711.
ClNP2EC		ELRA , conc. In E2 equivalents	EC50	0.000276		receptor binding ER alpha		38,77	García-Reyero, N., Requena, V., Petrovic, M., Fischer, B., Hansen, P.-D., Díaz, A., Ventura, F., Barceló, D., Piña, B., 2004. Estrogenic potential of halogenated derivatives of nonylphenol ethoxylates and carboxylates. Environmental toxicology and chemistry / SETAC 23, 705-711.
ClNP2EC		Recombinant Yeast Assay	EC50	> 100		estrogen alpha	< 0,000000841		García-Reyero, N., Requena, V., Petrovic, M., Fischer, B., Hansen, P.-D., Díaz, A., Ventura, F., Barceló, D., Piña, B., 2004. Estrogenic potential of halogenated derivatives of nonylphenol ethoxylates and carboxylates. Environmental toxicology and chemistry / SETAC 23, 705-711.
ClNP2EO		Recombinant Yeast Assay	IC50	116.9	no standard	antiestrogen ER alpha			García-Reyero, N., Requena, V., Petrovic, M., Fischer, B., Hansen, P.-D., Díaz, A., Ventura, F., Barceló, D., Piña, B., 2004. Estrogenic potential of halogenated derivatives of nonylphenol ethoxylates and carboxylates. Environmental toxicology and chemistry / SETAC 23, 705-711.
ClNP2EO		ELRA , conc. In E2 equivalents	EC50	0.000098		receptor binding ER alpha		109	García-Reyero, N., Requena, V., Petrovic, M., Fischer, B., Hansen, P.-D., Díaz, A., Ventura, F., Barceló, D., Piña, B., 2004. Estrogenic potential of halogenated derivatives of nonylphenol ethoxylates and carboxylates. Environmental toxicology and chemistry / SETAC 23, 705-711.
ClNP2EO		Recombinant Yeast Assay	EC50	> 100		estrogen alpha	< 0,000000841		García-Reyero, N., Requena, V., Petrovic, M., Fischer, B., Hansen, P.-D., Díaz, A., Ventura, F., Barceló, D., Piña, B., 2004. Estrogenic potential of halogenated derivatives of nonylphenol ethoxylates and carboxylates. Environmental toxicology and chemistry / SETAC 23, 705-711.
Clomiphene citrate	50-41-9	ER competitive binding assay	IC50, RBA % rel. to E2	0,125		receptor binding ER alpha		0,719	Blair, R.M., Fang, H., Branham, W.S., Hass, B.S., Dial, S.L., Moland, C.L., Tong, W., Shi, L., Perkins, R., Sheehan, D.M., 2000. The estrogen receptor relative binding affinities of 188 natural and xenochemicals: structural diversity of ligands. Toxicological sciences : an official journal of the Society of Toxicology 54, 138-153.
Corticosterone	50-22-6	ER competitive binding assay	RBA % rel. to E2	> 100		receptor binding ER alpha		< 0,000899	Blair, R.M., Fang, H., Branham, W.S., Hass, B.S., Dial, S.L., Moland, C.L., Tong, W., Shi, L., Perkins, R., Sheehan, D.M., 2000. The estrogen receptor relative binding affinities of 188 natural and xenochemicals: structural diversity of ligands. Toxicological sciences : an official journal of the Society of Toxicology 54, 138-153.
Corticosterone	50-22-6	Yeast androgen bioassay	EC50	no effect up to 100 µM		androgen	< 0,00033		Bovee, T.F.H., Helsdingen, R.J.R., Hamers, A.R.M., van Duursen, M.B.M., Nielen, M.W.F., Hoogenboom, R.L.A.P., 2007. A new highly specific and robust yeast androgen bioassay for the detection of agonists and antagonists. Analytical and Bioanalytical Chemistry 389, 1549-1558.
Coumarin	91-64-5	AR-EcoScreenTM cells		no effect up to 10 µM		antiandrogen negativ			Araki, N., Ohno, K., Nakai, M., Takeyoshi, M., Iida, M., 2005. Screening for androgen receptor activities in 253 industrial chemicals by in vitro reporter gene assays using. Toxicology in Vitro 19, 831-842.
Coumestrol	479-13-0	S. cerevisiae, hERα	EC50	0.14		estrogen alpha	0,004286		Bovee, T.F.H., Helsdingen, R.J.R., Rietjens, I.M.C.M., Keijer, J., Hoogenboom, R.L.A.P., 2004. Rapid yeast estrogen bioassays stably expressing human estrogen receptors alpha and beta, and green fluorescent protein: a. The Journal of Steroid Biochemistry and Molecular Biology 91, 99-109.
Coumestrol	479-13-0	E-Screen, MCF-7 cells	EC50	0.045		estrogen alpha	0,0001111		Gutendorf, B., Westendorf, J., 2001. Comparison of an array of in vitro assays for the assessment of the estrogenic potential of natural and synthetic estrogens, phytoestrogens and xenoestrogens. Toxicology 166, 79-89.
Coumestrol	479-13-0	S. cerevisiae, hERα	EC50	0.0096		estrogen alpha	0,046875		Jungbauer, A., Beck, V., 2002. Yeast reporter system for rapid determination of estrogenic activity. Journal of Chromatography B, Analytical Technologies in the Biomedical and Life Sciences 777, 167-178.
Coumestrol	479-13-0	MCF-7 trans. Transf. hERα	EC50	0.61		estrogen alpha	0,0001557		Matthews, J.B., Fertuck, K.C., Celius, T., Huang, Y.W., Fong, C.J., Zacharewski, T.R., 2002. Ability of structurally diverse natural products and synthetic chemicals to induce gene expression mediated by estrogen. The Journal of Steroid Biochemistry and Molecular Biology 82, 181-194.
Coumestrol	479-13-0	MCF-7 trans. Transf. ER chicken	EC50	0.63		estrogen alpha	0,000444		Matthews, J.B., Fertuck, K.C., Celius, T., Huang, Y.W., Fong, C.J., Zacharewski, T.R., 2002. Ability of structurally diverse natural products and synthetic chemicals to induce gene expression mediated by estrogen. The Journal of Steroid Biochemistry and Molecular Biology 82, 181-194.
Coumestrol	479-13-0	MCF-7 trans. Transf. ER reptiles	EC50	0.075		estrogen alpha	0,0006		Matthews, J.B., Fertuck, K.C., Celius, T., Huang, Y.W., Fong, C.J., Zacharewski, T.R., 2002. Ability of structurally diverse natural products and synthetic chemicals to induce gene expression mediated by estrogen. The Journal of Steroid Biochemistry and Molecular Biology 82, 181-194.
Coumestrol	479-13-0	MCF-7 trans. Transf. ER Xenopus	EC50	0.72		estrogen alpha	0,000681		Matthews, J.B., Fertuck, K.C., Celius, T., Huang, Y.W., Fong, C.J., Zacharewski, T.R., 2002. Ability of structurally diverse natural products and synthetic chemicals to induce gene expression mediated by estrogen. The Journal of Steroid Biochemistry and Molecular Biology 82, 181-194.
Coumestrol	479-13-0	MCF-7 trans. Transf. ERα trout 20°C	EC50	0.51		estrogen alpha	0,00196		Matthews, J.B., Fertuck, K.C., Celius, T., Huang, Y.W., Fong, C.J., Zacharewski, T.R., 2002. Ability of structurally diverse natural products and synthetic chemicals to induce gene expression mediated by estrogen. The Journal of Steroid Biochemistry and Molecular Biology 82, 181-194.
Coumestrol	479-13-0	MCF-7 trans. Transf. ERα mouse	EC50	0.01		estrogen alpha	0,0062		Matthews, J.B., Fertuck, K.C., Celius, T., Huang, Y.W., Fong, C.J., Zacharewski, T.R., 2002. Ability of structurally diverse natural products and synthetic chemicals to induce gene expression mediated by estrogen. The Journal of Steroid Biochemistry and Molecular Biology 82, 181-194.
Coumestrol	479-13-0	S. cerevisiae, hERα	EC50	2490		estrogen alpha	0,09		Hasenbrink, G., Sievernich, A., Wildt, L., Ludwig, J., Lichtenberg-Frate, H., 2006. Estrogenic effects of natural and synthetic compounds including tibolone assessed in Saccharomyces cerevisiae expressing the human estrogen ? and ? receptors. FASEB Journal 20.
Coumestrol	479-13-0	S. cerevisiae, hERβ	EC50			estrogen beta	0,1		Hasenbrink, G., Sievernich, A., Wildt, L., Ludwig, J., Lichtenberg-Frate, H., 2006. Estrogenic effects of natural and synthetic compounds including tibolone assessed in Saccharomyces cerevisiae expressing the human estrogen ? and ? receptors. FASEB Journal 20.
Coumestrol	479-13-0	MCF-7 trans. Transf. ERα mouse	EC50			estrogen beta	0,0214		Matthews, J.B., Fertuck, K.C., Celius, T., Huang, Y.W., Fong, C.J., Zacharewski, T.R., 2002. Ability of structurally diverse natural products and synthetic chemicals to induce gene expression mediated by estrogen. The Journal of Steroid Biochemistry and Molecular Biology 82, 181-194.
CR	218-01-9	MCF-7 cells transf. ERα	EC50	no effect up to 10 µM		estrogen alpha	< 0,000035		Fertuck, K.C., Kumar, S., Sikka, H.C., Matthews, J.B., Zacharewski, T.R., 2001b. Interaction of PAH-related compounds with the alpha and beta isoforms of the estrogen receptor. Toxicology Letters 121, 167-177.
CR	218-01-9	MCF-7 cells transf. ERβ	EC50			estrogen beta	< 0,000035		Fertuck, K.C., Kumar, S., Sikka, H.C., Matthews, J.B., Zacharewski, T.R., 2001b. Interaction of PAH-related compounds with the alpha and beta isoforms of the estrogen receptor. Toxicology Letters 121, 167-177.
CR	218-01-9	10 pM-1 µM E2 or 60 nM-20 µM compound	IC50	>10 µM	no effect up to 10 µM	receptor binding ER alpha			Fertuck, K.C., Kumar, S., Sikka, H.C., Matthews, J.B., Zacharewski, T.R., 2001b. Interaction of PAH-related compounds with the alpha and beta isoforms of the estrogen receptor. Toxicology Letters 121, 167-177.
Crystal violet lactone	1552-42-7	AR-EcoScreenTM cells		no effect up to 10 µM		antiandrogen negativ			Araki, N., Ohno, K., Nakai, M., Takeyoshi, M., Iida, M., 2005. Screening for androgen receptor activities in 253 industrial chemicals by in vitro reporter gene assays using. Toxicology in Vitro 19, 831-842.
CTA (Cyproterone acetate) Standard	427-51-0	AR-EcoScreen	IC50	0.15	Standard Cyproterone acetate	antiandrogen	1		Satoh, K., Ohyama, K., Aoki, N., Iida, M., Nagai, F., 2004. Study on anti-androgenic effects of bisphenol a diglycidyl ether (BADGE), bisphenol F diglycidyl ether (BFDGE) and their derivatives using cells stably transfected with human androgen receptor, AR-EcoScreen. Food and Chemical Toxicology 42, 983-993.
Cyclohexanol	108-93-0	AR-EcoScreenTM cells		no effect up to 10 µM		antiandrogen negativ			Araki, N., Ohno, K., Nakai, M., Takeyoshi, M., Iida, M., 2005. Screening for androgen receptor activities in 253 industrial chemicals by in vitro reporter gene assays using. Toxicology in Vitro 19, 831-842.
Cyclohexanone	108-94-1	AR-EcoScreenTM cells		no effect up to 10 µM		antiandrogen negativ			Araki, N., Ohno, K., Nakai, M., Takeyoshi, M., Iida, M., 2005. Screening for androgen receptor activities in 253 industrial chemicals by in vitro reporter gene assays using. Toxicology in Vitro 19, 831-842.
Cyclohexyl methacrylate	101-43-9	AR-EcoScreenTM cells		no effect up to 10 µM		antiandrogen negativ			Araki, N., Ohno, K., Nakai, M., Takeyoshi, M., Iida, M., 2005. Screening for androgen receptor activities in 253 industrial chemicals by in vitro reporter gene assays using. Toxicology in Vitro 19, 831-842.
Cyclohexylamine	108-91-8	AR-EcoScreenTM cells		no effect up to 10 µM		antiandrogen negativ			Araki, N., Ohno, K., Nakai, M., Takeyoshi, M., Iida, M., 2005. Screening for androgen receptor activities in 253 industrial chemicals by in vitro reporter gene assays using. Toxicology in Vitro 19, 831-842.
Cyclohexylvinyl ether	2182-55-0	AR-EcoScreenTM cells		no effect up to 10 µM		antiandrogen negativ			Araki, N., Ohno, K., Nakai, M., Takeyoshi, M., Iida, M., 2005. Screening for androgen receptor activities in 253 industrial chemicals by in vitro reporter gene assays using. Toxicology in Vitro 19, 831-842.
Cypermethrin (Pyrethroid)	52315-07-8	MCF-7 cells	LOEC	> 10		estrogen alpha	< 0,000002		KIM, I.Y., Jae Ho SHIN, Hyung Sik KIM, LEE, S.J., Il Hyun KANG, Tae Sung KIM, Hyun Ju MOON, Kwang Sik CHOI, Aree MOON, HAN, S.Y., 2004. Assessing Estrogenic Activity of Pyrethroid Insecticides Using In Vitro Combination Assays. Journal of Reproduction and Development 50, 245-255.
Cypermethrin (Pyrethroid)	52315-07-8	MCF-7 cells, 1 µM Sbst.10-10M E2	Inhibition	0.001	Standard ICI 182,780, <0.001	antiestrogen ER alpha	0,001		KIM, I.Y., Jae Ho SHIN, Hyung Sik KIM, LEE, S.J., Il Hyun KANG, Tae Sung KIM, Hyun Ju MOON, Kwang Sik CHOI, Aree MOON, HAN, S.Y., 2004. Assessing Estrogenic Activity of Pyrethroid Insecticides Using In Vitro Combination Assays. Journal of Reproduction and Development 50, 245-255.
Cypermethrin (Pyrethroid)	52315-07-8	hAR luc CV-1 cells, trans. Transf.	LOEC	10	Standard Nilutamide	antiandrogen	0,1		Sun, H., Xu, X.L., Xu, L.C., Song, L., Hong, X., Chen, J.F., Cui, L.B., Wang, X.R., 2007. Antiandrogenic activity of pyrethroid pesticides and their metabolite in reporter gene assay. Chemosphere 66, 474-479.
Cypermethrin (Pyrethroid)	52315-07-8	hAR luc CV-1 cells, trans. Transf.		no effect up to 10 µM		androgen	< 0,000365		Sun, H., Xu, X.L., Xu, L.C., Song, L., Hong, X., Chen, J.F., Cui, L.B., Wang, X.R., 2007. Antiandrogenic activity of pyrethroid pesticides and their metabolite in reporter gene assay. Chemosphere 66, 474-479.
Cypermethrin (Pyrethroid)	52315-07-8	rat uterus cytosol	IC50	> 1 µM	no effect up to 1 µM	receptor binding ER alpha			KIM, I.Y., Jae Ho SHIN, Hyung Sik KIM, LEE, S.J., Il Hyun KANG, Tae Sung KIM, Hyun Ju MOON, Kwang Sik CHOI, Aree MOON, HAN, S.Y., 2004. Assessing Estrogenic Activity of Pyrethroid Insecticides Using In Vitro Combination Assays. Journal of Reproduction and Development 50, 245-255.
Cyproterone acetate	427-51-0	AR Binding Assay	RBA (%)			receptor binding AR		11,5	Yamasaki, K., Sawaki, M., Noda, S., Muroi, T., Takakura, S., Mitoma, H., Sakamoto, S., Nakai, M., Yakabe, Y., 2004. Comparison of the Hershberger assay and androgen receptor binding assay of twelve chemicals. Toxicology 195, 177-186.
Daidzein	486-66-8	S. cerevisiae, hERα	EC50	no effect up to 100 µM		estrogen alpha	< 0,0000006		Bovee, T.F.H., Helsdingen, R.J.R., Rietjens, I.M.C.M., Keijer, J., Hoogenboom, R.L.A.P., 2004. Rapid yeast estrogen bioassays stably expressing human estrogen receptors alpha and beta, and green fluorescent protein: a. The Journal of Steroid Biochemistry and Molecular Biology 91, 99-109.
Daminozid	1596-84-5	MCF-7 (BUS) proliferation	LOEC	no effect up to 100 µM		estrogen alpha	< 0,000006		Andersen, H.R., Vinggaard, A.M., Hoj Rasmussen, T., Gjermandsen, I.M., Cecilie Bonefeld-Jorgensen, E., 2002. Effects of Currently Used Pesticides in Assays for Estrogenicity, Androgenicity, and Aromatase Activity in Vitro. Toxicology and Applied Pharmacology 179, 1-12.
Daminozid	1596-84-5	MCF-7 (BUS) ER transactivation	LOEC	no effect up to 100 µM		estrogen alpha	< 0,000006		Andersen, H.R., Vinggaard, A.M., Hoj Rasmussen, T., Gjermandsen, I.M., Cecilie Bonefeld-Jorgensen, E., 2002. Effects of Currently Used Pesticides in Assays for Estrogenicity, Androgenicity, and Aromatase Activity in Vitro. Toxicology and Applied Pharmacology 179, 1-12.
Daminozid	1596-84-5	CHO AR transactivation/0,1 N R1901	LOEC	no effect	Standard R1881, no effect	antiandrogen			Andersen, H.R., Vinggaard, A.M., Hoj Rasmussen, T., Gjermandsen, I.M., Cecilie Bonefeld-Jorgensen, E., 2002. Effects of Currently Used Pesticides in Assays for Estrogenicity, Androgenicity, and Aromatase Activity in Vitro. Toxicology and Applied Pharmacology 179, 1-12.
Danazol	17230-88-5	MDA-MB-453 cell proliferation	EC50	0.00555		androgen	0,025		Ma, R., Cotton, B., Lichtensteiger, W., Schlumpf, M., 2003. UV filters with antagonistic action at androgen receptors in the MDA-kb2 cell transcriptional-activation assay. Toxicological sciences : an official journal of the Society of Toxicology 74, 43-50.
Decabromodiphenylether, BDE-209	1163-19-5	AR-EcoScreenTM cells		no effect up to 10 µM		antiandrogen negativ			Araki, N., Ohno, K., Nakai, M., Takeyoshi, M., Iida, M., 2005. Screening for androgen receptor activities in 253 industrial chemicals by in vitro reporter gene assays using. Toxicology in Vitro 19, 831-842.
Decabromodiphenylether, BDE-209	1163-19-5	ER Calux®		no effect at 10 µM	Standard ICI 182,780, <0.000014	antiestrogen ER alpha	< 0,000014		Hamers, T., Kamstra, J.H., Sonneveld, E., Murk, A.J., Kester, M.H.A., Andersson, P.L., Legler, J., Brouwer, A., 2006. In vitro profiling of the endocrine-disrupting potency of brominated flame retardants. Toxicological sciences : an official journal of the Society of Toxicology 92, 157-173.
Decabromodiphenylether, BDE-209	1163-19-5	ER Calux®		no effect at 10 µM		estrogen alpha	< 0,0000004		Hamers, T., Kamstra, J.H., Sonneveld, E., Murk, A.J., Kester, M.H.A., Andersson, P.L., Legler, J., Brouwer, A., 2006. In vitro profiling of the endocrine-disrupting potency of brominated flame retardants. Toxicological sciences : an official journal of the Society of Toxicology 92, 157-173.
Decabromodiphenylether, BDE-209	1163-19-5	AR Calux®		no effect at 10 µM	no data on standard	androgen			Hamers, T., Kamstra, J.H., Sonneveld, E., Murk, A.J., Kester, M.H.A., Andersson, P.L., Legler, J., Brouwer, A., 2006. In vitro profiling of the endocrine-disrupting potency of brominated flame retardants. Toxicological sciences : an official journal of the Society of Toxicology 92, 157-173.
Decabromodiphenylether, BDE-209	1163-19-5	AR Calux®	IC50	no effect at 10 µM	Standard Flutamide, <0.13	antiandrogen	< 0,13		Hamers, T., Kamstra, J.H., Sonneveld, E., Murk, A.J., Kester, M.H.A., Andersson, P.L., Legler, J., Brouwer, A., 2006. In vitro profiling of the endocrine-disrupting potency of brominated flame retardants. Toxicological sciences : an official journal of the Society of Toxicology 92, 157-173.
Deltamethrin (Pyrethroid)	52918-63-5	MCF-7 cells	LOEC	> 10		estrogen alpha	< 0,000003		KIM, I.Y., Jae Ho SHIN, Hyung Sik KIM, LEE, S.J., Il Hyun KANG, Tae Sung KIM, Hyun Ju MOON, Kwang Sik CHOI, Aree MOON, HAN, S.Y., 2004. Assessing Estrogenic Activity of Pyrethroid Insecticides Using In Vitro Combination Assays. Journal of Reproduction and Development 50, 245-255.
Deltamethrin (Pyrethroid)	52918-63-5	MCF-7 cells, 1 µM Sbst.10-10M E2	Inhibition	0.001	Standard ICI 182,780, <0.001	antiestrogen ER alpha	0,001		KIM, I.Y., Jae Ho SHIN, Hyung Sik KIM, LEE, S.J., Il Hyun KANG, Tae Sung KIM, Hyun Ju MOON, Kwang Sik CHOI, Aree MOON, HAN, S.Y., 2004. Assessing Estrogenic Activity of Pyrethroid Insecticides Using In Vitro Combination Assays. Journal of Reproduction and Development 50, 245-255.
Deltamethrin (Pyrethroid)	52918-63-5	MCF-7 (BUS) proliferation	LOEC	10		estrogen alpha	0,00000001		Andersen, H.R., Vinggaard, A.M., Hoj Rasmussen, T., Gjermandsen, I.M., Cecilie Bonefeld-Jorgensen, E., 2002. Effects of Currently Used Pesticides in Assays for Estrogenicity, Androgenicity, and Aromatase Activity in Vitro. Toxicology and Applied Pharmacology 179, 1-12.
Deltamethrin (Pyrethroid)	52918-63-5	MCF-7 (BUS) ER transactivation	LOEC	no effect < 25 µm		estrogen alpha	< 0,000012		Andersen, H.R., Vinggaard, A.M., Hoj Rasmussen, T., Gjermandsen, I.M., Cecilie Bonefeld-Jorgensen, E., 2002. Effects of Currently Used Pesticides in Assays for Estrogenicity, Androgenicity, and Aromatase Activity in Vitro. Toxicology and Applied Pharmacology 179, 1-12.
Deltamethrin (Pyrethroid)	52918-63-5	CHO AR transactivation/0,1 N R1888	LOEC	20	Standard R1881, downregulation of AR transactivati	antiandrogen			Andersen, H.R., Vinggaard, A.M., Hoj Rasmussen, T., Gjermandsen, I.M., Cecilie Bonefeld-Jorgensen, E., 2002. Effects of Currently Used Pesticides in Assays for Estrogenicity, Androgenicity, and Aromatase Activity in Vitro. Toxicology and Applied Pharmacology 179, 1-12.
Deltamethrin (Pyrethroid)	52918-63-5	rat uterus cytosol	IC50	> 1 µM	no effect up to 1 µM	receptor binding ER alpha			KIM, I.Y., Jae Ho SHIN, Hyung Sik KIM, LEE, S.J., Il Hyun KANG, Tae Sung KIM, Hyun Ju MOON, Kwang Sik CHOI, Aree MOON, HAN, S.Y., 2004. Assessing Estrogenic Activity of Pyrethroid Insecticides Using In Vitro Combination Assays. Journal of Reproduction and Development 50, 245-255.
DES	56-53-1	MCF-7 trans. Transf. hERα	EC50	0.00018		estrogen alpha	0,52778		Matthews, J.B., Fertuck, K.C., Celius, T., Huang, Y.W., Fong, C.J., Zacharewski, T.R., 2002. Ability of structurally diverse natural products and synthetic chemicals to induce gene expression mediated by estrogen. The Journal of Steroid Biochemistry and Molecular Biology 82, 181-194.
DES	56-53-1	MCF-7 trans. Transf. ER reptiles	EC50	0,000049		estrogen alpha	0,9184		Matthews, J.B., Fertuck, K.C., Celius, T., Huang, Y.W., Fong, C.J., Zacharewski, T.R., 2002. Ability of structurally diverse natural products and synthetic chemicals to induce gene expression mediated by estrogen. The Journal of Steroid Biochemistry and Molecular Biology 82, 181-194.
DES	56-53-1	MCF-7 trans. Transf. ER chicken	EC50	0.00019		estrogen alpha	1,473684		Matthews, J.B., Fertuck, K.C., Celius, T., Huang, Y.W., Fong, C.J., Zacharewski, T.R., 2002. Ability of structurally diverse natural products and synthetic chemicals to induce gene expression mediated by estrogen. The Journal of Steroid Biochemistry and Molecular Biology 82, 181-194.
DES	56-53-1	MCF-7 trans. Transf. ERα mouse	EC50	0,000032		estrogen alpha	1,9375		Matthews, J.B., Fertuck, K.C., Celius, T., Huang, Y.W., Fong, C.J., Zacharewski, T.R., 2002. Ability of structurally diverse natural products and synthetic chemicals to induce gene expression mediated by estrogen. The Journal of Steroid Biochemistry and Molecular Biology 82, 181-194.
DES	56-53-1	MCF-7 trans. Transf. ER Xenopus	EC50	0.00018		estrogen alpha	2,722		Matthews, J.B., Fertuck, K.C., Celius, T., Huang, Y.W., Fong, C.J., Zacharewski, T.R., 2002. Ability of structurally diverse natural products and synthetic chemicals to induce gene expression mediated by estrogen. The Journal of Steroid Biochemistry and Molecular Biology 82, 181-194.
DES	56-53-1	MDA-kb2 cell proliferation	IC50	6.9183097092	Standard Flutamide	antiandrogen	0,302		Tamura, H., Ishimoto, Y., Fujikawa, T., Aoyama, H., Yoshikawa, H., Akamatsu, M., 2006. Structural basis for androgen receptor agonists and antagonists: interaction of SPEED 98-listed chemicals and related compounds with the androgen receptor based on an in vitro reporter gene assay and 3D-QSAR. Bioorganic & medicinal chemistry 14, 7160-7174.
Dexamethason	50-02-2	Yeast androgen bioassay	EC50	no effect up to 100 µM		androgen	< 0,00033		Bovee, T.F.H., Helsdingen, R.J.R., Hamers, A.R.M., van Duursen, M.B.M., Nielen, M.W.F., Hoogenboom, R.L.A.P., 2007. A new highly specific and robust yeast androgen bioassay for the detection of agonists and antagonists. Analytical and Bioanalytical Chemistry 389, 1549-1558.
Dexamethason	50-02-2	MDA-MB-453 cell proliferation	EC50	1.26e-008		androgen	0,011		Ma, R., Cotton, B., Lichtensteiger, W., Schlumpf, M., 2003. UV filters with antagonistic action at androgen receptors in the MDA-kb2 cell transcriptional-activation assay. Toxicological sciences : an official journal of the Society of Toxicology 74, 43-50.
Dexamethasone	50-02-2	ER competitive binding assay	RBA % rel. to E2	> 100		receptor binding ER alpha		< 0,000899	Blair, R.M., Fang, H., Branham, W.S., Hass, B.S., Dial, S.L., Moland, C.L., Tong, W., Shi, L., Perkins, R., Sheehan, D.M., 2000. The estrogen receptor relative binding affinities of 188 natural and xenochemicals: structural diversity of ligands. Toxicological sciences : an official journal of the Society of Toxicology 54, 138-153.
Diazinon	333-41-5	MCF-7 BUS cells, E-Screen	> 2fold Prolif.	> 100		estrogen alpha	< 0,00001		Oh, Y.J., Jung, Y.J., Kang, J.-W., Yoo, Y.S., 2007. Investigation of the estrogenic activities of pesticides from Pal-dang reservoir by in vitro assay. Science of The Total Environment 388, 8-15.
Dibenzo[a,h]anthracen (DB[a,h]A)	53-70-3	hAR luc CHO cells, trans. Transf.	IC50	no effect	no standard tested	antiandrogen			Vinggaard, A.M., Hnida, C., Larsen, J.C., 2000. Environmental polycyclic aromatic hydrocarbons affect androgen receptor activation in vitro. Toxicology 145, 173-183.
Dibenzo[a,h]anthracen (DB[a,h]A)	53-70-3	AR® CALUX	4,5 fold Induction	0.03	compared to TCDD	androgen	0,0001		Vinggaard, A.M., Hnida, C., Larsen, J.C., 2000. Environmental polycyclic aromatic hydrocarbons affect androgen receptor activation in vitro. Toxicology 145, 173-183.
Dibenzo[a,h]anthracen (DB[a,h]A)	53-70-3	AR® CALUX	EC50	0.06	TCDD Standard	androgen	0,0001		Vinggaard, A.M., Breinholt, V., Larsen, J.C., 1999. Screening of selected pesticides for oestrogen receptor activation in vitro. Food additives and contaminants 16, 533-542.
Dibenzo[a,h]anthracen, (DB[a,h]A)	53-70-3	hAR luc CHO cells, trans. Transf.		weak effect	compared to TCDD	androgen	10		Vinggaard, A.M., Hnida, C., Larsen, J.C., 2000. Environmental polycyclic aromatic hydrocarbons affect androgen receptor activation in vitro. Toxicology 145, 173-183.
Dibenzo-18-crown-6	14187-32-7	ER competitive binding assay	IC50, RBA % rel. to E2	> 10		receptor binding ER alpha		< 0,00899	Blair, R.M., Fang, H., Branham, W.S., Hass, B.S., Dial, S.L., Moland, C.L., Tong, W., Shi, L., Perkins, R., Sheehan, D.M., 2000. The estrogen receptor relative binding affinities of 188 natural and xenochemicals: structural diversity of ligands. Toxicological sciences : an official journal of the Society of Toxicology 54, 138-153.
Dibenzyl phthalate	523-31-9	MDA-kb2 cell proliferation	IC50	54.9	Standard Flutamide	antiandrogen	0,038018939632		Tamura, H., Ishimoto, Y., Fujikawa, T., Aoyama, H., Yoshikawa, H., Akamatsu, M., 2006. Structural basis for androgen receptor agonists and antagonists: interaction of SPEED 98-listed chemicals and related compounds with the androgen receptor based on an in vitro reporter gene assay and 3D-QSAR. Bioorganic & medicinal chemistry 14, 7160-7174.
Dibenzyldisulfide	150-60-7	AR-EcoScreenTM cells		no effect up to 10 µM		antiandrogen negativ			Araki, N., Ohno, K., Nakai, M., Takeyoshi, M., Iida, M., 2005. Screening for androgen receptor activities in 253 industrial chemicals by in vitro reporter gene assays using. Toxicology in Vitro 19, 831-842.
Dibutyl phthalate	84-74-2	ER competitive binding assay	IC50, RBA % rel. to E2	> 1000		receptor binding ER alpha		< 0,0000899	Blair, R.M., Fang, H., Branham, W.S., Hass, B.S., Dial, S.L., Moland, C.L., Tong, W., Shi, L., Perkins, R., Sheehan, D.M., 2000. The estrogen receptor relative binding affinities of 188 natural and xenochemicals: structural diversity of ligands. Toxicological sciences : an official journal of the Society of Toxicology 54, 138-153.
Dichlorodiphenyldichloroethane /DDD)	72-54-8	AR Binding Assay	RBA (%)			receptor binding AR		0,013	Yamasaki, K., Sawaki, M., Noda, S., Muroi, T., Takakura, S., Mitoma, H., Sakamoto, S., Nakai, M., Yakabe, Y., 2004. Comparison of the Hershberger assay and androgen receptor binding assay of twelve chemicals. Toxicology 195, 177-186.
Dichlorvos	62-73-7	MCF-7 (BUS) proliferation	LOEC	no effect up to 50 µM		estrogen alpha			Andersen, H.R., Vinggaard, A.M., Hoj Rasmussen, T., Gjermandsen, I.M., Cecilie Bonefeld-Jorgensen, E., 2002. Effects of Currently Used Pesticides in Assays for Estrogenicity, Androgenicity, and Aromatase Activity in Vitro. Toxicology and Applied Pharmacology 179, 1-12.
Dichlorvos	62-73-7	MCF-7 (BUS) ER transactivation	LOEC	no effect up to 50 µM		estrogen alpha			Andersen, H.R., Vinggaard, A.M., Hoj Rasmussen, T., Gjermandsen, I.M., Cecilie Bonefeld-Jorgensen, E., 2002. Effects of Currently Used Pesticides in Assays for Estrogenicity, Androgenicity, and Aromatase Activity in Vitro. Toxicology and Applied Pharmacology 179, 1-12.
Dichlorvos	62-73-7	CHO AR transactivation/0,1 N R1892	LOEC	20	Standard R1881	antiandrogen	0,0000000001		Andersen, H.R., Vinggaard, A.M., Hoj Rasmussen, T., Gjermandsen, I.M., Cecilie Bonefeld-Jorgensen, E., 2002. Effects of Currently Used Pesticides in Assays for Estrogenicity, Androgenicity, and Aromatase Activity in Vitro. Toxicology and Applied Pharmacology 179, 1-12.
Dicofol	115-32-2	MDA-kb2 cell proliferation	IC50	11.9	Standard Flutamide	antiandrogen	0,17378008287		Tamura, H., Ishimoto, Y., Fujikawa, T., Aoyama, H., Yoshikawa, H., Akamatsu, M., 2006. Structural basis for androgen receptor agonists and antagonists: interaction of SPEED 98-listed chemicals and related compounds with the androgen receptor based on an in vitro reporter gene assay and 3D-QSAR. Bioorganic & medicinal chemistry 14, 7160-7174.
Dicyclohexylamine	101-83-7	AR-EcoScreenTM cells		no effect up to 10 µM		antiandrogen negativ			Araki, N., Ohno, K., Nakai, M., Takeyoshi, M., Iida, M., 2005. Screening for androgen receptor activities in 253 industrial chemicals by in vitro reporter gene assays using. Toxicology in Vitro 19, 831-842.
Dieldrin	60-57-1	MCF-7 (BUS) proliferation	LOEC	5		estrogen alpha	0,0000002		Andersen, H.R., Vinggaard, A.M., Hoj Rasmussen, T., Gjermandsen, I.M., Cecilie Bonefeld-Jorgensen, E., 2002. Effects of Currently Used Pesticides in Assays for Estrogenicity, Androgenicity, and Aromatase Activity in Vitro. Toxicology and Applied Pharmacology 179, 1-12.
Dieldrin	60-57-1	MCF-7 (BUS) ER transactivation	LOEC	5		estrogen alpha	0,000002		Andersen, H.R., Vinggaard, A.M., Hoj Rasmussen, T., Gjermandsen, I.M., Cecilie Bonefeld-Jorgensen, E., 2002. Effects of Currently Used Pesticides in Assays for Estrogenicity, Androgenicity, and Aromatase Activity in Vitro. Toxicology and Applied Pharmacology 179, 1-12.
Dieldrin	60-57-1	CHO AR transactivation/0,1 N R1881	LOEC	20	Standard R1881	antiandrogen	0,000000005		Andersen, H.R., Vinggaard, A.M., Hoj Rasmussen, T., Gjermandsen, I.M., Cecilie Bonefeld-Jorgensen, E., 2002. Effects of Currently Used Pesticides in Assays for Estrogenicity, Androgenicity, and Aromatase Activity in Vitro. Toxicology and Applied Pharmacology 179, 1-12.
Dieldrin	60-57-1	MDA-kb2 cell proliferation	IC50	22.8	Standard Flutamide	antiandrogen	0,091201083936		Tamura, H., Ishimoto, Y., Fujikawa, T., Aoyama, H., Yoshikawa, H., Akamatsu, M., 2006. Structural basis for androgen receptor agonists and antagonists: interaction of SPEED 98-listed chemicals and related compounds with the androgen receptor based on an in vitro reporter gene assay and 3D-QSAR. Bioorganic & medicinal chemistry 14, 7160-7174.
Dieldrin (pure)	60-57-1	ER competitive binding assay	IC50, RBA % rel. to E2	> 100		receptor binding ER alpha		< 0,000899	Blair, R.M., Fang, H., Branham, W.S., Hass, B.S., Dial, S.L., Moland, C.L., Tong, W., Shi, L., Perkins, R., Sheehan, D.M., 2000. The estrogen receptor relative binding affinities of 188 natural and xenochemicals: structural diversity of ligands. Toxicological sciences : an official journal of the Society of Toxicology 54, 138-153.
Dieldrin (technical grade)	60-57-1	ER competitive binding assay	IC50, RBA % rel. to E2	> 100		receptor binding ER alpha		< 0,000899	Blair, R.M., Fang, H., Branham, W.S., Hass, B.S., Dial, S.L., Moland, C.L., Tong, W., Shi, L., Perkins, R., Sheehan, D.M., 2000. The estrogen receptor relative binding affinities of 188 natural and xenochemicals: structural diversity of ligands. Toxicological sciences : an official journal of the Society of Toxicology 54, 138-153.
Dienestrol	84-17-3	ER competitive binding assay	IC50, RBA % rel. to E2	0,0024		receptor binding ER alpha		37,458	Blair, R.M., Fang, H., Branham, W.S., Hass, B.S., Dial, S.L., Moland, C.L., Tong, W., Shi, L., Perkins, R., Sheehan, D.M., 2000. The estrogen receptor relative binding affinities of 188 natural and xenochemicals: structural diversity of ligands. Toxicological sciences : an official journal of the Society of Toxicology 54, 138-153.
Diethyl phthalate	84-66-2	MDA-kb2 cell proliferation	IC50	82.2	Standard Flutamide	antiandrogen	0,025703957828		Tamura, H., Ishimoto, Y., Fujikawa, T., Aoyama, H., Yoshikawa, H., Akamatsu, M., 2006. Structural basis for androgen receptor agonists and antagonists: interaction of SPEED 98-listed chemicals and related compounds with the androgen receptor based on an in vitro reporter gene assay and 3D-QSAR. Bioorganic & medicinal chemistry 14, 7160-7174.
Diethyl phthalate	84-66-2	ER competitive binding assay	IC50, RBA % rel. to E2	> 1000		receptor binding ER alpha		< 0,0000899	Blair, R.M., Fang, H., Branham, W.S., Hass, B.S., Dial, S.L., Moland, C.L., Tong, W., Shi, L., Perkins, R., Sheehan, D.M., 2000. The estrogen receptor relative binding affinities of 188 natural and xenochemicals: structural diversity of ligands. Toxicological sciences : an official journal of the Society of Toxicology 54, 138-153.
Diethylstilbestrol	56-53-1	S. cerevisiae, hERα	EC50	0.0006		estrogen alpha	1		Bovee, T.F.H., Helsdingen, R.J.R., Rietjens, I.M.C.M., Keijer, J., Hoogenboom, R.L.A.P., 2004. Rapid yeast estrogen bioassays stably expressing human estrogen receptors alpha and beta, and green fluorescent protein: a. The Journal of Steroid Biochemistry and Molecular Biology 91, 99-109.
Diethylstilbestrol	56-53-1	E-Screen, MCF-7 cells	EC50	0,000002		estrogen alpha	2,5		Gutendorf, B., Westendorf, J., 2001. Comparison of an array of in vitro assays for the assessment of the estrogenic potential of natural and synthetic estrogens, phytoestrogens and xenoestrogens. Toxicology 166, 79-89.
Diethylstilbestrol	56-53-1	S. cerevisiae, hERα, YES assay	EC50	0.008		estrogen alpha	0,055		Schultis, T., Metzger, J.W., 2004. Determination of estrogenic activity by LYES-assay (yeast estrogen screen-assay assisted by enzymatic digestion with. Chemosphere 57, 1649-1655.
Diethylstilbestrol	56-53-1	E-Screen, MCF-7 cells	EC50	7.5E-05		estrogen alpha	0,0707		Schultis, T., Metzger, J.W., 2004. Determination of estrogenic activity by LYES-assay (yeast estrogen screen-assay assisted by enzymatic digestion with. Chemosphere 57, 1649-1655.
Diethylstilbestrol	56-53-1	S. cerevisiae, hERα, Lysis	EC50	0.00039		estrogen alpha	0,1231		Schultis, T., Metzger, J.W., 2004. Determination of estrogenic activity by LYES-assay (yeast estrogen screen-assay assisted by enzymatic digestion with. Chemosphere 57, 1649-1655.
Diethylstilbestrol	56-53-1	MCF-7 trans. Transf. ERα trout 20°C	EC50	0.00093		estrogen alpha	1,07527		Matthews, J.B., Fertuck, K.C., Celius, T., Huang, Y.W., Fong, C.J., Zacharewski, T.R., 2002. Ability of structurally diverse natural products and synthetic chemicals to induce gene expression mediated by estrogen. The Journal of Steroid Biochemistry and Molecular Biology 82, 181-194.
Diethylstilbestrol	56-53-1	S. cerevisiae, hERα	EC50	900		estrogen alpha	0,24		Hasenbrink, G., Sievernich, A., Wildt, L., Ludwig, J., Lichtenberg-Frate, H., 2006. Estrogenic effects of natural and synthetic compounds including tibolone assessed in Saccharomyces cerevisiae expressing the human estrogen ? and ? receptors. FASEB Journal 20.
Diethylstilbestrol	56-53-1	S. cerevisiae, hERβ	EC50			estrogen beta	5,85		Hasenbrink, G., Sievernich, A., Wildt, L., Ludwig, J., Lichtenberg-Frate, H., 2006. Estrogenic effects of natural and synthetic compounds including tibolone assessed in Saccharomyces cerevisiae expressing the human estrogen ? and ? receptors. FASEB Journal 20.
Diethylstilbestrol	56-53-1	MCF-7 trans. Transf. ERα mouse	EC50			estrogen beta	1,19697		Matthews, J.B., Fertuck, K.C., Celius, T., Huang, Y.W., Fong, C.J., Zacharewski, T.R., 2002. Ability of structurally diverse natural products and synthetic chemicals to induce gene expression mediated by estrogen. The Journal of Steroid Biochemistry and Molecular Biology 82, 181-194.
Diethylstilbestrol	56-53-1	Yeast androgen bioassay	EC50	no effect up to 100 µM		androgen	< 0,00033		Bovee, T.F.H., Helsdingen, R.J.R., Hamers, A.R.M., van Duursen, M.B.M., Nielen, M.W.F., Hoogenboom, R.L.A.P., 2007. A new highly specific and robust yeast androgen bioassay for the detection of agonists and antagonists. Analytical and Bioanalytical Chemistry 389, 1549-1558.
Diethylstilbestrol	56-53-1	ER-ELISA without S9	IC50	0.0083		receptor binding ER alpha		1	Morohoshi, K., Yamamoto, H., Kamata, R., Shiraishi, F., Koda, T., Morita, M., 2005. Estrogenic activity of 37 components of commercial sunscreen lotions evaluated by in vitro assays. Toxicology in vitro : an international journal published in association with BIBRA 19, 457-469.
Diethylstilbestrol	56-53-1	ER-ELISA with S9	IC50	0.0129		receptor binding ER alpha		1	Morohoshi, K., Yamamoto, H., Kamata, R., Shiraishi, F., Koda, T., Morita, M., 2005. Estrogenic activity of 37 components of commercial sunscreen lotions evaluated by in vitro assays. Toxicology in vitro : an international journal published in association with BIBRA 19, 457-469.
Diethylstilbestrol	56-53-1	ERα human	IC50	0.032		receptor binding ER alpha		100	Nishizuka, M., Heitaku, S., Maekawa, S., Nishikawa, J.I., Imagawa, M., 2004. Development of standardized in vitro assay system for estrogen receptors and species specificity of binding ability of 4-nonylphenol and p-octylphenol. Journal of Health Science 50, 511-517.
Diethylstilbestrol	56-53-1	ERα Coturnix, quail	IC50	0.0038		receptor binding ER alpha		100	Nishizuka, M., Heitaku, S., Maekawa, S., Nishikawa, J.I., Imagawa, M., 2004. Development of standardized in vitro assay system for estrogen receptors and species specificity of binding ability of 4-nonylphenol and p-octylphenol. Journal of Health Science 50, 511-517.
Diethylstilbestrol	56-53-1	ERα Xenopus, frog	IC50	0.0078		receptor binding ER alpha		100	Nishizuka, M., Heitaku, S., Maekawa, S., Nishikawa, J.I., Imagawa, M., 2004. Development of standardized in vitro assay system for estrogen receptors and species specificity of binding ability of 4-nonylphenol and p-octylphenol. Journal of Health Science 50, 511-517.
Diethylstilbestrol	56-53-1	ERα Medaka, Japanese rice fish	IC50	0.065		receptor binding ER alpha		100	Nishizuka, M., Heitaku, S., Maekawa, S., Nishikawa, J.I., Imagawa, M., 2004. Development of standardized in vitro assay system for estrogen receptors and species specificity of binding ability of 4-nonylphenol and p-octylphenol. Journal of Health Science 50, 511-517.
Diethylstilbestrol	56-53-1	AR Binding Assay	RBA (%)			receptor binding AR		0,00539	Yamasaki, K., Sawaki, M., Noda, S., Muroi, T., Takakura, S., Mitoma, H., Sakamoto, S., Nakai, M., Yakabe, Y., 2004. Comparison of the Hershberger assay and androgen receptor binding assay of twelve chemicals. Toxicology 195, 177-186.
Diethylstilbestrol	56-53-1	ER competitive binding assay	IC50	0,00305		receptor binding ER alpha		0,849	Date, K., Ohno, K., Azuma, Y., Hirano, S., Kobayashi, K., Sakurai, T., Nobuhara, Y., Yamada, T., 2002. Endocrine-disrupting effects of styrene oligomers that migrated from polystyrene containers into food. Food and Chemical Toxicology 40, 65-75.
Diethylstilbestrol	56-53-1	ERβ human	IC50	0.0053		receptor binding ER beta		100	Nishizuka, M., Heitaku, S., Maekawa, S., Nishikawa, J.I., Imagawa, M., 2004. Development of standardized in vitro assay system for estrogen receptors and species specificity of binding ability of 4-nonylphenol and p-octylphenol. Journal of Health Science 50, 511-517.
Diethylstilbestrol	56-53-1	ERβ Coturnix, quail	IC50	0.013		receptor binding ER beta		100	Nishizuka, M., Heitaku, S., Maekawa, S., Nishikawa, J.I., Imagawa, M., 2004. Development of standardized in vitro assay system for estrogen receptors and species specificity of binding ability of 4-nonylphenol and p-octylphenol. Journal of Health Science 50, 511-517.
Diethylstilbestrol	56-53-1	ERβ Medaka, Japanese rice fish	IC50	0.032		receptor binding ER beta		100	Nishizuka, M., Heitaku, S., Maekawa, S., Nishikawa, J.I., Imagawa, M., 2004. Development of standardized in vitro assay system for estrogen receptors and species specificity of binding ability of 4-nonylphenol and p-octylphenol. Journal of Health Science 50, 511-517.
Diethylstilbestrol (DES)	56-53-1	ER competitive binding assay	IC50, RBA % rel. to E2	0,000225		receptor binding ER alpha		399,556	Blair, R.M., Fang, H., Branham, W.S., Hass, B.S., Dial, S.L., Moland, C.L., Tong, W., Shi, L., Perkins, R., Sheehan, D.M., 2000. The estrogen receptor relative binding affinities of 188 natural and xenochemicals: structural diversity of ligands. Toxicological sciences : an official journal of the Society of Toxicology 54, 138-153.
Diethylstilbestrol (pos. Standard)	56-53-1	ERα human (Testkit Wako)	IC50	0.016		receptor binding ER alpha		100	Satoh, K., Ohyama, K., Aoki, N., Iida, M., Nagai, F., 2004. Study on anti-androgenic effects of bisphenol a diglycidyl ether (BADGE), bisphenol F diglycidyl ether (BFDGE) and their derivatives using cells stably transfected with human androgen receptor, AR-EcoScreen. Food and Chemical Toxicology 42, 983-993.
Diethylstilbestrol dimethyl ether	7773-34-4	ER competitive binding assay	IC50, RBA % rel. to E2	1,6		receptor binding ER alpha		0,056	Blair, R.M., Fang, H., Branham, W.S., Hass, B.S., Dial, S.L., Moland, C.L., Tong, W., Shi, L., Perkins, R., Sheehan, D.M., 2000. The estrogen receptor relative binding affinities of 188 natural and xenochemicals: structural diversity of ligands. Toxicological sciences : an official journal of the Society of Toxicology 54, 138-153.
Diethylstilbestrol monomethyl ether	18839-90-2	ER competitive binding assay	IC50, RBA % rel. to E2	0,0044		receptor binding ER alpha		20,432	Blair, R.M., Fang, H., Branham, W.S., Hass, B.S., Dial, S.L., Moland, C.L., Tong, W., Shi, L., Perkins, R., Sheehan, D.M., 2000. The estrogen receptor relative binding affinities of 188 natural and xenochemicals: structural diversity of ligands. Toxicological sciences : an official journal of the Society of Toxicology 54, 138-153.
Dihydrotestosterone, DHT (pos. Standard)	521-18-6	MCF-7 trans. Transf. ERα mouse	EC50	0.75		estrogen alpha	0,00008267		Matthews, J.B., Fertuck, K.C., Celius, T., Huang, Y.W., Fong, C.J., Zacharewski, T.R., 2002. Ability of structurally diverse natural products and synthetic chemicals to induce gene expression mediated by estrogen. The Journal of Steroid Biochemistry and Molecular Biology 82, 181-194.
Dihydrotestosterone, DHT (pos. Standard)	521-18-6	MCF-7 trans. Transf. ER Xenopus	EC50	0.44		estrogen alpha	0,0011136		Matthews, J.B., Fertuck, K.C., Celius, T., Huang, Y.W., Fong, C.J., Zacharewski, T.R., 2002. Ability of structurally diverse natural products and synthetic chemicals to induce gene expression mediated by estrogen. The Journal of Steroid Biochemistry and Molecular Biology 82, 181-194.
Dihydrotestosterone, DHT (pos. Standard)	521-18-6	MCF-7 trans. Transf. ER reptiles	EC50	0.021		estrogen alpha	0,0021429		Matthews, J.B., Fertuck, K.C., Celius, T., Huang, Y.W., Fong, C.J., Zacharewski, T.R., 2002. Ability of structurally diverse natural products and synthetic chemicals to induce gene expression mediated by estrogen. The Journal of Steroid Biochemistry and Molecular Biology 82, 181-194.
Dihydrotestosterone, DHT (pos. Standard)	521-18-6	MCF-7 trans. Transf. hERα	EC50	0.038		estrogen alpha	0,0025		Matthews, J.B., Fertuck, K.C., Celius, T., Huang, Y.W., Fong, C.J., Zacharewski, T.R., 2002. Ability of structurally diverse natural products and synthetic chemicals to induce gene expression mediated by estrogen. The Journal of Steroid Biochemistry and Molecular Biology 82, 181-194.
Dihydrotestosterone, DHT (pos. Standard)	521-18-6	MCF-7 trans. Transf. ER chicken	EC50	0.1		estrogen alpha	0,0028		Matthews, J.B., Fertuck, K.C., Celius, T., Huang, Y.W., Fong, C.J., Zacharewski, T.R., 2002. Ability of structurally diverse natural products and synthetic chemicals to induce gene expression mediated by estrogen. The Journal of Steroid Biochemistry and Molecular Biology 82, 181-194.
Dihydrotestosterone, DHT (pos. Standard)	521-18-6	MCF-7 trans. Transf. ERα trout 20°C	EC50	0.1		estrogen alpha	0,01		Matthews, J.B., Fertuck, K.C., Celius, T., Huang, Y.W., Fong, C.J., Zacharewski, T.R., 2002. Ability of structurally diverse natural products and synthetic chemicals to induce gene expression mediated by estrogen. The Journal of Steroid Biochemistry and Molecular Biology 82, 181-194.
Dihydrotestosterone, DHT (pos. Standard)	521-18-6	MCF-7 trans. Transf. ERα mouse	EC50			estrogen beta	0,0042		Matthews, J.B., Fertuck, K.C., Celius, T., Huang, Y.W., Fong, C.J., Zacharewski, T.R., 2002. Ability of structurally diverse natural products and synthetic chemicals to induce gene expression mediated by estrogen. The Journal of Steroid Biochemistry and Molecular Biology 82, 181-194.
Dihydrotestosterone, DHT (pos. Standard)	521-18-6	5 nM [3H]-DHT	RBA (%)	IC50 not given		receptor binding AR		100	Araki, N., Ohno, K., Nakai, M., Takeyoshi, M., Iida, M., 2005. Screening for androgen receptor activities in 253 industrial chemicals by in vitro reporter gene assays using. Toxicology in Vitro 19, 831-842.
Dihydrotestosterone, DHT (pos. Standard)	521-18-6	Yeast androgen bioassay	EC50	0.033		androgen	1		Bovee, T.F.H., Helsdingen, R.J.R., Hamers, A.R.M., van Duursen, M.B.M., Nielen, M.W.F., Hoogenboom, R.L.A.P., 2007. A new highly specific and robust yeast androgen bioassay for the detection of agonists and antagonists. Analytical and Bioanalytical Chemistry 389, 1549-1558.
Dihydrotestosterone, DHT (pos. Standard)	521-18-6	MDA-MB-453 cell proliferation	EC50	0.000136		androgen	1		Ma, R., Cotton, B., Lichtensteiger, W., Schlumpf, M., 2003. UV filters with antagonistic action at androgen receptors in the MDA-kb2 cell transcriptional-activation assay. Toxicological sciences : an official journal of the Society of Toxicology 74, 43-50.
Dihydrotestosterone, DHT (pos. Standard)	521-18-6	AR Calux ®	EC50	0.0001		androgen	1		Schreurs, R.H.M.M., Sonneveld, E., Jansen, J.H.J., Seinen, W., van der Burg, B., 2005. Interaction of polycyclic musks and UV filters with the estrogen receptor (ER), androgen receptor (AR), and progesterone receptor (PR) in reporter gene bioassays. Toxicological Sciences 83, 264-272.
Dihydrotestosterone, DHT (pos. Standard)	521-18-6	MDA-MB-453 cell proliferation	LOEC	0.0001		androgen	1		Wilson, V.S., Bobseine, K., Lambright, C.R., Gray, L.E., Jr., 2002. A Novel Cell Line, MDA-kb2, That Stably Expresses an Androgen- and Glucocorticoid-Responsive Reporter for the Detection of Hormone Receptor Agonists and Antagonists. pp. 69-81.
Dihydrotestosterone, DHT (pos. Standard)	521-18-6	AR-EcoScreen	EC50	0.00016		androgen	1		Satoh, K., Ohyama, K., Aoki, N., Iida, M., Nagai, F., 2004. Study on anti-androgenic effects of bisphenol a diglycidyl ether (BADGE), bisphenol F diglycidyl ether (BFDGE) and their derivatives using cells stably transfected with human androgen receptor, AR-EcoScreen. Food and Chemical Toxicology 42, 983-993.
Dihydrotestosterone, DHT (pos. Standard)	521-18-6	Recombinant Yeast Assay	EC50	0,00016		androgen	1		Hill, E.M., Smith, M.D., 2006. Identification and steroid receptor activity of products formed from the bromination of technical nonylphenol. Chemosphere 64, 1761-1768.
Dihydrotestosterone, DHT (pos. Standard)	521-18-6	CV-1 cells, transfected	EC50	0.00039		androgen	1		Sun, H., Xu, L.-C., Chen, J.-F., Song, L., Wang, X.-R., 2006. Effect of bisphenol A, tetrachlorobisphenol A and pentachlorophenol on the transcriptional activities of androgen receptor-mediated reporter gene. Food and chemical toxicology : an international journal published for the British Industrial Biological Research Association 44, 1916-1921.
Dihydrotestosterone, DHT (pos. Standard)	521-18-6	hAR luc CV-1 cells, trans. Transf.	EC50	0.00365		androgen	1		Sun, H., Xu, X.L., Xu, L.C., Song, L., Hong, X., Chen, J.F., Cui, L.B., Wang, X.R., 2007. Antiandrogenic activity of pyrethroid pesticides and their metabolite in reporter gene assay. Chemosphere 66, 474-479.
Dihydrotestosterone, DHT (pos. Standard)	521-18-6	Yeast Estrogen Screen	EC50	0.000002	EC50 estimated from graph	androgen	1		Moffat, G.J., Burns, A., Van Miller, J., Joiner, R., Ashby, J., 2001. Glucuronidation of Nonylphenol and Octylphenol Eliminates Their Ability to Activate Transcription via the Estrogen. Regulatory Toxicology and Pharmacology 34, 182-187.
Dihydrotestosterone, DHT (pos. Standard)	521-18-6	AR Binding Assay	RBA (%)			receptor binding AR		100	Yamasaki, K., Sawaki, M., Noda, S., Muroi, T., Takakura, S., Mitoma, H., Sakamoto, S., Nakai, M., Yakabe, Y., 2004. Comparison of the Hershberger assay and androgen receptor binding assay of twelve chemicals. Toxicology 195, 177-186.
Dihydroxymethoxychlor (HPTE)	2971-36-0	ER competitive binding assay	IC50, RBA % rel. to E2	0,355		receptor binding ER alpha		0,253	Blair, R.M., Fang, H., Branham, W.S., Hass, B.S., Dial, S.L., Moland, C.L., Tong, W., Shi, L., Perkins, R., Sheehan, D.M., 2000. The estrogen receptor relative binding affinities of 188 natural and xenochemicals: structural diversity of ligands. Toxicological sciences : an official journal of the Society of Toxicology 54, 138-153.
Dihydroxymethoxychlor olefin	14868-03-2	ER competitive binding assay	IC50, RBA % rel. to E2	0,0340		receptor binding ER alpha		2,644	Blair, R.M., Fang, H., Branham, W.S., Hass, B.S., Dial, S.L., Moland, C.L., Tong, W., Shi, L., Perkins, R., Sheehan, D.M., 2000. The estrogen receptor relative binding affinities of 188 natural and xenochemicals: structural diversity of ligands. Toxicological sciences : an official journal of the Society of Toxicology 54, 138-153.
Di-isobutyl phthalate	84-69-5	ER competitive binding assay	IC50, RBA % rel. to E2	> 1000		receptor binding ER alpha		< 0,0000899	Blair, R.M., Fang, H., Branham, W.S., Hass, B.S., Dial, S.L., Moland, C.L., Tong, W., Shi, L., Perkins, R., Sheehan, D.M., 2000. The estrogen receptor relative binding affinities of 188 natural and xenochemicals: structural diversity of ligands. Toxicological sciences : an official journal of the Society of Toxicology 54, 138-153.
Di-isononyl phthalate	28553-12-0	ER competitive binding assay	IC50, RBA % rel. to E2	> 1000		receptor binding ER alpha		< 0,0000899	Blair, R.M., Fang, H., Branham, W.S., Hass, B.S., Dial, S.L., Moland, C.L., Tong, W., Shi, L., Perkins, R., Sheehan, D.M., 2000. The estrogen receptor relative binding affinities of 188 natural and xenochemicals: structural diversity of ligands. Toxicological sciences : an official journal of the Society of Toxicology 54, 138-153.
Dimethoate	60-51-5	MCF-7 (BUS) proliferation	LOEC	no effect up to 100 µM		estrogen alpha	< 0,000006		Andersen, H.R., Vinggaard, A.M., Hoj Rasmussen, T., Gjermandsen, I.M., Cecilie Bonefeld-Jorgensen, E., 2002. Effects of Currently Used Pesticides in Assays for Estrogenicity, Androgenicity, and Aromatase Activity in Vitro. Toxicology and Applied Pharmacology 179, 1-12.
Dimethoate	60-51-5	MCF-7 (BUS) ER transactivation	LOEC	no effect up to 100 µM		estrogen alpha	< 0,000006		Andersen, H.R., Vinggaard, A.M., Hoj Rasmussen, T., Gjermandsen, I.M., Cecilie Bonefeld-Jorgensen, E., 2002. Effects of Currently Used Pesticides in Assays for Estrogenicity, Androgenicity, and Aromatase Activity in Vitro. Toxicology and Applied Pharmacology 179, 1-12.
Dimethoate	60-51-5	CHO AR transactivation/0,1 N R1890	LOEC	no effect	Standard R1881, no effect	antiandrogen			Andersen, H.R., Vinggaard, A.M., Hoj Rasmussen, T., Gjermandsen, I.M., Cecilie Bonefeld-Jorgensen, E., 2002. Effects of Currently Used Pesticides in Assays for Estrogenicity, Androgenicity, and Aromatase Activity in Vitro. Toxicology and Applied Pharmacology 179, 1-12.
Dimethyl 2,5-dioxo-1,4-cyclohexanedicarboxylate	6289-46-9	AR-EcoScreenTM cells		no effect up to 10 µM		antiandrogen negativ			Araki, N., Ohno, K., Nakai, M., Takeyoshi, M., Iida, M., 2005. Screening for androgen receptor activities in 253 industrial chemicals by in vitro reporter gene assays using. Toxicology in Vitro 19, 831-842.
Dimethyl phthalate	131-11-3	MDA-kb2 cell proliferation	IC50	104,2	Standard Flutamide	antiandrogen	0,01995262315		Tamura, H., Ishimoto, Y., Fujikawa, T., Aoyama, H., Yoshikawa, H., Akamatsu, M., 2006. Structural basis for androgen receptor agonists and antagonists: interaction of SPEED 98-listed chemicals and related compounds with the androgen receptor based on an in vitro reporter gene assay and 3D-QSAR. Bioorganic & medicinal chemistry 14, 7160-7174.
Dimethyl phthalate	131-11-3	ER competitive binding assay	IC50, RBA % rel. to E2	> 1000		receptor binding ER alpha		< 0,0000899	Blair, R.M., Fang, H., Branham, W.S., Hass, B.S., Dial, S.L., Moland, C.L., Tong, W., Shi, L., Perkins, R., Sheehan, D.M., 2000. The estrogen receptor relative binding affinities of 188 natural and xenochemicals: structural diversity of ligands. Toxicological sciences : an official journal of the Society of Toxicology 54, 138-153.
Dimethylstilbestrol	552-80-7	ER competitive binding assay	IC50, RBA % rel. to E2	0,0062		receptor binding ER alpha		14,5	Blair, R.M., Fang, H., Branham, W.S., Hass, B.S., Dial, S.L., Moland, C.L., Tong, W., Shi, L., Perkins, R., Sheehan, D.M., 2000. The estrogen receptor relative binding affinities of 188 natural and xenochemicals: structural diversity of ligands. Toxicological sciences : an official journal of the Society of Toxicology 54, 138-153.
Dimuron	42609-52-9	AR-EcoScreenTM cells		no effect up to 10 µM		antiandrogen negativ			Araki, N., Ohno, K., Nakai, M., Takeyoshi, M., Iida, M., 2005. Screening for androgen receptor activities in 253 industrial chemicals by in vitro reporter gene assays using. Toxicology in Vitro 19, 831-842.
Di-n-propyl phthalate	131-16-8	MDA-kb2 cell proliferation	IC50	709,4	Standard Flutamide	antiandrogen	0,0029512092267		Tamura, H., Ishimoto, Y., Fujikawa, T., Aoyama, H., Yoshikawa, H., Akamatsu, M., 2006. Structural basis for androgen receptor agonists and antagonists: interaction of SPEED 98-listed chemicals and related compounds with the androgen receptor based on an in vitro reporter gene assay and 3D-QSAR. Bioorganic & medicinal chemistry 14, 7160-7174.
Diphenolic acid	126-00-1	ER competitive binding assay	RBA % rel. to E2	120		receptor binding ER alpha		0,0007	Blair, R.M., Fang, H., Branham, W.S., Hass, B.S., Dial, S.L., Moland, C.L., Tong, W., Shi, L., Perkins, R., Sheehan, D.M., 2000. The estrogen receptor relative binding affinities of 188 natural and xenochemicals: structural diversity of ligands. Toxicological sciences : an official journal of the Society of Toxicology 54, 138-153.
Diphenyl carbonate	102-09-0	AR-EcoScreenTM cells		no effect up to 10 µM		antiandrogen negativ			Araki, N., Ohno, K., Nakai, M., Takeyoshi, M., Iida, M., 2005. Screening for androgen receptor activities in 253 industrial chemicals by in vitro reporter gene assays using. Toxicology in Vitro 19, 831-842.
Diphenylphosphoryl monochloride	2524-64-3	AR-EcoScreenTM cells		no effect up to 10 µM		antiandrogen negativ			Araki, N., Ohno, K., Nakai, M., Takeyoshi, M., Iida, M., 2005. Screening for androgen receptor activities in 253 industrial chemicals by in vitro reporter gene assays using. Toxicology in Vitro 19, 831-842.
Diundecyl phthalate	3648-20-2	AR-EcoScreenTM cells		no effect up to 10 µM		antiandrogen negativ			Araki, N., Ohno, K., Nakai, M., Takeyoshi, M., Iida, M., 2005. Screening for androgen receptor activities in 253 industrial chemicals by in vitro reporter gene assays using. Toxicology in Vitro 19, 831-842.
DL-Hexestrol	5776-72-7	ER competitive binding assay	IC50, RBA % rel. to E2	0,025		receptor binding ER alpha		3,596	Blair, R.M., Fang, H., Branham, W.S., Hass, B.S., Dial, S.L., Moland, C.L., Tong, W., Shi, L., Perkins, R., Sheehan, D.M., 2000. The estrogen receptor relative binding affinities of 188 natural and xenochemicals: structural diversity of ligands. Toxicological sciences : an official journal of the Society of Toxicology 54, 138-153.
Dodecylbenzenesulfonie acid	27176-87-0	AR-EcoScreenTM cells		no effect up to 10 µM		antiandrogen negativ			Araki, N., Ohno, K., Nakai, M., Takeyoshi, M., Iida, M., 2005. Screening for androgen receptor activities in 253 industrial chemicals by in vitro reporter gene assays using. Toxicology in Vitro 19, 831-842.
Doisynoestrol	15372-34-6	ER competitive binding assay	IC50, RBA % rel. to E2	49		receptor binding ER alpha		0,002	Blair, R.M., Fang, H., Branham, W.S., Hass, B.S., Dial, S.L., Moland, C.L., Tong, W., Shi, L., Perkins, R., Sheehan, D.M., 2000. The estrogen receptor relative binding affinities of 188 natural and xenochemicals: structural diversity of ligands. Toxicological sciences : an official journal of the Society of Toxicology 54, 138-153.
Dopamine	51-61-6	ER competitive binding assay	IC50, RBA % rel. to E2	> 100		receptor binding ER alpha		< 0,000899	Blair, R.M., Fang, H., Branham, W.S., Hass, B.S., Dial, S.L., Moland, C.L., Tong, W., Shi, L., Perkins, R., Sheehan, D.M., 2000. The estrogen receptor relative binding affinities of 188 natural and xenochemicals: structural diversity of ligands. Toxicological sciences : an official journal of the Society of Toxicology 54, 138-153.
Droloxifene (3-hydroxytamoxifen)	82413-20-5	ER competitive binding assay	IC50, RBA % rel. to E2	0,0059		receptor binding ER alpha		15,237	Blair, R.M., Fang, H., Branham, W.S., Hass, B.S., Dial, S.L., Moland, C.L., Tong, W., Shi, L., Perkins, R., Sheehan, D.M., 2000. The estrogen receptor relative binding affinities of 188 natural and xenochemicals: structural diversity of ligands. Toxicological sciences : an official journal of the Society of Toxicology 54, 138-153.
Edetol	102-60-3	AR-EcoScreenTM cells		no effect up to 10 µM		antiandrogen negativ			Araki, N., Ohno, K., Nakai, M., Takeyoshi, M., Iida, M., 2005. Screening for androgen receptor activities in 253 industrial chemicals by in vitro reporter gene assays using. Toxicology in Vitro 19, 831-842.
EINECS 223-383-8	3864-99-1	AR-EcoScreenTM cells		no effect up to 10 µM		antiandrogen negativ			Araki, N., Ohno, K., Nakai, M., Takeyoshi, M., Iida, M., 2005. Screening for androgen receptor activities in 253 industrial chemicals by in vitro reporter gene assays using. Toxicology in Vitro 19, 831-842.
EINECS 233-215-5	10081-67-1	AR-EcoScreenTM cells		no effect up to 10 µM		antiandrogen negativ			Araki, N., Ohno, K., Nakai, M., Takeyoshi, M., Iida, M., 2005. Screening for androgen receptor activities in 253 industrial chemicals by in vitro reporter gene assays using. Toxicology in Vitro 19, 831-842.
EINECS 244-461-8	21587-74-6	AR-EcoScreenTM cells		no effect up to 10 µM		antiandrogen negativ			Araki, N., Ohno, K., Nakai, M., Takeyoshi, M., Iida, M., 2005. Screening for androgen receptor activities in 253 industrial chemicals by in vitro reporter gene assays using. Toxicology in Vitro 19, 831-842.
EINECS 252-813-7	35948-25-5	AR-EcoScreenTM cells		no effect up to 10 µM		antiandrogen negativ			Araki, N., Ohno, K., Nakai, M., Takeyoshi, M., Iida, M., 2005. Screening for androgen receptor activities in 253 industrial chemicals by in vitro reporter gene assays using. Toxicology in Vitro 19, 831-842.
Endosulfan	115-29-7	MCF-7 (BUS) proliferation	LOEC	1		estrogen alpha	0,000001		Andersen, H.R., Vinggaard, A.M., Hoj Rasmussen, T., Gjermandsen, I.M., Cecilie Bonefeld-Jorgensen, E., 2002. Effects of Currently Used Pesticides in Assays for Estrogenicity, Androgenicity, and Aromatase Activity in Vitro. Toxicology and Applied Pharmacology 179, 1-12.
Endosulfan	115-29-7	MCF-7 (BUS) ER transactivation	LOEC	1		estrogen alpha	0,00001		Andersen, H.R., Vinggaard, A.M., Hoj Rasmussen, T., Gjermandsen, I.M., Cecilie Bonefeld-Jorgensen, E., 2002. Effects of Currently Used Pesticides in Assays for Estrogenicity, Androgenicity, and Aromatase Activity in Vitro. Toxicology and Applied Pharmacology 179, 1-12.
Endosulfan	115-29-7	CHO AR transactivation/0,1 N R1882	LOEC	20	Standard R1881	antiandrogen	0,000000005		Andersen, H.R., Vinggaard, A.M., Hoj Rasmussen, T., Gjermandsen, I.M., Cecilie Bonefeld-Jorgensen, E., 2002. Effects of Currently Used Pesticides in Assays for Estrogenicity, Androgenicity, and Aromatase Activity in Vitro. Toxicology and Applied Pharmacology 179, 1-12.
Endosulfan	115-29-7	ER competitive binding assay	IC50, RBA % rel. to E2	> 1000		receptor binding ER alpha		< 0,0000899	Blair, R.M., Fang, H., Branham, W.S., Hass, B.S., Dial, S.L., Moland, C.L., Tong, W., Shi, L., Perkins, R., Sheehan, D.M., 2000. The estrogen receptor relative binding affinities of 188 natural and xenochemicals: structural diversity of ligands. Toxicological sciences : an official journal of the Society of Toxicology 54, 138-153.
Endrin	72-20-8	MDA-kb2 cell proliferation	IC50	63.9	Standard Flutamide	antiandrogen	0,033		Tamura, H., Ishimoto, Y., Fujikawa, T., Aoyama, H., Yoshikawa, H., Akamatsu, M., 2006. Structural basis for androgen receptor agonists and antagonists: interaction of SPEED 98-listed chemicals and related compounds with the androgen receptor based on an in vitro reporter gene assay and 3D-QSAR. Bioorganic & medicinal chemistry 14, 7160-7174.
Epitestosterone	481-30-1	ER competitive binding assay	RBA % rel. to E2	> 600		receptor binding ER alpha		< 0,000148	Blair, R.M., Fang, H., Branham, W.S., Hass, B.S., Dial, S.L., Moland, C.L., Tong, W., Shi, L., Perkins, R., Sheehan, D.M., 2000. The estrogen receptor relative binding affinities of 188 natural and xenochemicals: structural diversity of ligands. Toxicological sciences : an official journal of the Society of Toxicology 54, 138-153.
Estra-1,3,5(10)-trien-3-ol	53-63-4	ER competitive binding assay	IC50, RBA % rel. to E2	0,00495	Source NCI	receptor binding ER alpha		18,162	Blair, R.M., Fang, H., Branham, W.S., Hass, B.S., Dial, S.L., Moland, C.L., Tong, W., Shi, L., Perkins, R., Sheehan, D.M., 2000. The estrogen receptor relative binding affinities of 188 natural and xenochemicals: structural diversity of ligands. Toxicological sciences : an official journal of the Society of Toxicology 54, 138-153.
Estra-1,3,5(10)-trien-3-ol	53-63-4	ER competitive binding assay	IC50, RBA % rel. to E2	0,00885	Source Steraloids	receptor binding ER alpha		10,158	Blair, R.M., Fang, H., Branham, W.S., Hass, B.S., Dial, S.L., Moland, C.L., Tong, W., Shi, L., Perkins, R., Sheehan, D.M., 2000. The estrogen receptor relative binding affinities of 188 natural and xenochemicals: structural diversity of ligands. Toxicological sciences : an official journal of the Society of Toxicology 54, 138-153.
Estriol	50-27-1	S. cerevisiae, hERα	EC50	0.12		estrogen alpha	0,005		Bovee, T.F.H., Helsdingen, R.J.R., Rietjens, I.M.C.M., Keijer, J., Hoogenboom, R.L.A.P., 2004. Rapid yeast estrogen bioassays stably expressing human estrogen receptors alpha and beta, and green fluorescent protein: a. The Journal of Steroid Biochemistry and Molecular Biology 91, 99-109.
Estriol	50-27-1	S. cerevisiae, hERα	EC50	1		estrogen alpha	0,00045		Jungbauer, A., Beck, V., 2002. Yeast reporter system for rapid determination of estrogenic activity. Journal of Chromatography B, Analytical Technologies in the Biomedical and Life Sciences 777, 167-178.
Estriol	50-27-1	S. cerevisiae, hERα	EC50	3460		estrogen alpha	0,06		Hasenbrink, G., Sievernich, A., Wildt, L., Ludwig, J., Lichtenberg-Frate, H., 2006. Estrogenic effects of natural and synthetic compounds including tibolone assessed in Saccharomyces cerevisiae expressing the human estrogen ? and ? receptors. FASEB Journal 20.
Estriol	50-27-1	S. cerevisiae, hERβ	EC50			estrogen beta	0,22		Hasenbrink, G., Sievernich, A., Wildt, L., Ludwig, J., Lichtenberg-Frate, H., 2006. Estrogenic effects of natural and synthetic compounds including tibolone assessed in Saccharomyces cerevisiae expressing the human estrogen ? and ? receptors. FASEB Journal 20.
Estriol	50-27-1	MDA-kb2 cell proliferation	IC50	6.1659500186	Standard Flutamide	antiandrogen	0,3388		Tamura, H., Ishimoto, Y., Fujikawa, T., Aoyama, H., Yoshikawa, H., Akamatsu, M., 2006. Structural basis for androgen receptor agonists and antagonists: interaction of SPEED 98-listed chemicals and related compounds with the androgen receptor based on an in vitro reporter gene assay and 3D-QSAR. Bioorganic & medicinal chemistry 14, 7160-7174.
Estriol	50-27-1	ER competitive binding assay	IC50, RBA % rel. to E2	0,00925		receptor binding ER alpha		9,719	Blair, R.M., Fang, H., Branham, W.S., Hass, B.S., Dial, S.L., Moland, C.L., Tong, W., Shi, L., Perkins, R., Sheehan, D.M., 2000. The estrogen receptor relative binding affinities of 188 natural and xenochemicals: structural diversity of ligands. Toxicological sciences : an official journal of the Society of Toxicology 54, 138-153.
Estrone	53-16-7	E-Screen, MCF-7 cells	EC50	8.2E-05		estrogen alpha	0,0646		Schultis, T., Metzger, J.W., 2004. Determination of estrogenic activity by LYES-assay (yeast estrogen screen-assay assisted by enzymatic digestion with. Chemosphere 57, 1649-1655.
Estrone	53-16-7	S. cerevisiae, hERα, Lysis	EC50	0.00038		estrogen alpha	0,1263		Schultis, T., Metzger, J.W., 2004. Determination of estrogenic activity by LYES-assay (yeast estrogen screen-assay assisted by enzymatic digestion with. Chemosphere 57, 1649-1655.
Estrone	53-16-7	S. cerevisiae, hERα, YES assay	EC50	0.00025		estrogen alpha	1,76		Schultis, T., Metzger, J.W., 2004. Determination of estrogenic activity by LYES-assay (yeast estrogen screen-assay assisted by enzymatic digestion with. Chemosphere 57, 1649-1655.
Estrone	53-16-7	MDA-kb2 cell proliferation	IC50	1.8197008586	Standard Flutamide	antiandrogen	1,1482		Tamura, H., Ishimoto, Y., Fujikawa, T., Aoyama, H., Yoshikawa, H., Akamatsu, M., 2006. Structural basis for androgen receptor agonists and antagonists: interaction of SPEED 98-listed chemicals and related compounds with the androgen receptor based on an in vitro reporter gene assay and 3D-QSAR. Bioorganic & medicinal chemistry 14, 7160-7174.
Estrone	53-16-7	Yeast androgen bioassay	EC50	no effect up to 100 µM		androgen	< 0,00033		Bovee, T.F.H., Helsdingen, R.J.R., Hamers, A.R.M., van Duursen, M.B.M., Nielen, M.W.F., Hoogenboom, R.L.A.P., 2007. A new highly specific and robust yeast androgen bioassay for the detection of agonists and antagonists. Analytical and Bioanalytical Chemistry 389, 1549-1558.
Estrone	53-16-7	ER competitive binding assay	IC50, RBA % rel. to E2	0,0123		receptor binding ER alpha		7,309	Blair, R.M., Fang, H., Branham, W.S., Hass, B.S., Dial, S.L., Moland, C.L., Tong, W., Shi, L., Perkins, R., Sheehan, D.M., 2000. The estrogen receptor relative binding affinities of 188 natural and xenochemicals: structural diversity of ligands. Toxicological sciences : an official journal of the Society of Toxicology 54, 138-153.
Ethephon	16672-87-0	MCF-7 (BUS) proliferation	LOEC	no effect up to 100 µM		estrogen alpha	< 0,000006		Andersen, H.R., Vinggaard, A.M., Hoj Rasmussen, T., Gjermandsen, I.M., Cecilie Bonefeld-Jorgensen, E., 2002. Effects of Currently Used Pesticides in Assays for Estrogenicity, Androgenicity, and Aromatase Activity in Vitro. Toxicology and Applied Pharmacology 179, 1-12.
Ethephon	16672-87-0	MCF-7 (BUS) ER transactivation	LOEC	no effect up to 100 µM		estrogen alpha	< 0,000006		Andersen, H.R., Vinggaard, A.M., Hoj Rasmussen, T., Gjermandsen, I.M., Cecilie Bonefeld-Jorgensen, E., 2002. Effects of Currently Used Pesticides in Assays for Estrogenicity, Androgenicity, and Aromatase Activity in Vitro. Toxicology and Applied Pharmacology 179, 1-12.
Ethephon	16672-87-0	CHO AR transactivation/0,1 N R1904	LOEC	no effect up to 100 µM	Standard R1881, <0.0000000001	antiandrogen	< 0,0000000001		Andersen, H.R., Vinggaard, A.M., Hoj Rasmussen, T., Gjermandsen, I.M., Cecilie Bonefeld-Jorgensen, E., 2002. Effects of Currently Used Pesticides in Assays for Estrogenicity, Androgenicity, and Aromatase Activity in Vitro. Toxicology and Applied Pharmacology 179, 1-12.
Ethinyl estradiol	57-63-6	MDA-kb2 cell proliferation	IC50	0.67608297539	Standard Flutamide	antiandrogen	3,090296		Tamura, H., Ishimoto, Y., Fujikawa, T., Aoyama, H., Yoshikawa, H., Akamatsu, M., 2006. Structural basis for androgen receptor agonists and antagonists: interaction of SPEED 98-listed chemicals and related compounds with the androgen receptor based on an in vitro reporter gene assay and 3D-QSAR. Bioorganic & medicinal chemistry 14, 7160-7174.
Ethinylestradiol	57-63-6	ER competitive binding assay	IC50, RBA % rel. to E2	0,000473		receptor binding ER alpha		190,063	Blair, R.M., Fang, H., Branham, W.S., Hass, B.S., Dial, S.L., Moland, C.L., Tong, W., Shi, L., Perkins, R., Sheehan, D.M., 2000. The estrogen receptor relative binding affinities of 188 natural and xenochemicals: structural diversity of ligands. Toxicological sciences : an official journal of the Society of Toxicology 54, 138-153.
Ethoxylated tetrabromobisphenol A	4162-45-2	AR-EcoScreenTM cells		no effect up to 10 µM		antiandrogen negativ			Araki, N., Ohno, K., Nakai, M., Takeyoshi, M., Iida, M., 2005. Screening for androgen receptor activities in 253 industrial chemicals by in vitro reporter gene assays using. Toxicology in Vitro 19, 831-842.
Ethyl 4-aminobenzoate Et-PABA	94-09-7	Yeast two-hybrid assay, without S9	in relation to E2 (=1)			estrogen alpha	< 0,000013		Morohoshi, K., Yamamoto, H., Kamata, R., Shiraishi, F., Koda, T., Morita, M., 2005. Estrogenic activity of 37 components of commercial sunscreen lotions evaluated by in vitro assays. Toxicology in vitro : an international journal published in association with BIBRA 19, 457-469.
Ethyl 4-aminobenzoate Et-PABA	94-09-7	ER-ELISA withoutS9	RBA % rel. to DES			receptor binding ER alpha		< 0,022	Morohoshi, K., Yamamoto, H., Kamata, R., Shiraishi, F., Koda, T., Morita, M., 2005. Estrogenic activity of 37 components of commercial sunscreen lotions evaluated by in vitro assays. Toxicology in vitro : an international journal published in association with BIBRA 19, 457-469.
Ethyl 4-aminobenzoate Et-PABA	94-09-7	ER-ELISA with S9	RBA % rel. to DES			receptor binding ER alpha		< 0,022	Morohoshi, K., Yamamoto, H., Kamata, R., Shiraishi, F., Koda, T., Morita, M., 2005. Estrogenic activity of 37 components of commercial sunscreen lotions evaluated by in vitro assays. Toxicology in vitro : an international journal published in association with BIBRA 19, 457-469.
Ethyl 4-aminobenzoate, Et-PABA	94-09-7	Yeast two-hybrid assay, without S9	IC50	>5	Standard 4-OH Tamoxifen, <0.248	antiestrogen ER alpha	< 0,248		Morohoshi, K., Yamamoto, H., Kamata, R., Shiraishi, F., Koda, T., Morita, M., 2005. Estrogenic activity of 37 components of commercial sunscreen lotions evaluated by in vitro assays. Toxicology in vitro : an international journal published in association with BIBRA 19, 457-469.
Ethyl 4-hydroxybenzoate	120-47-8	ER competitive binding assay	RBA % rel. to E2	150		receptor binding ER alpha		0,0006	Blair, R.M., Fang, H., Branham, W.S., Hass, B.S., Dial, S.L., Moland, C.L., Tong, W., Shi, L., Perkins, R., Sheehan, D.M., 2000. The estrogen receptor relative binding affinities of 188 natural and xenochemicals: structural diversity of ligands. Toxicological sciences : an official journal of the Society of Toxicology 54, 138-153.
Ethyl cinnamate	103-36-6	ER competitive binding assay	IC50, RBA % rel. to E2	> 1000		receptor binding ER alpha		< 0,0000899	Blair, R.M., Fang, H., Branham, W.S., Hass, B.S., Dial, S.L., Moland, C.L., Tong, W., Shi, L., Perkins, R., Sheehan, D.M., 2000. The estrogen receptor relative binding affinities of 188 natural and xenochemicals: structural diversity of ligands. Toxicological sciences : an official journal of the Society of Toxicology 54, 138-153.
Ethyl paraben	120-47-8	E-Screen, MCF-7 cells	EC50	2.6		estrogen alpha	0,00000204		Schultis, T., Metzger, J.W., 2004. Determination of estrogenic activity by LYES-assay (yeast estrogen screen-assay assisted by enzymatic digestion with. Chemosphere 57, 1649-1655.
Ethyl paraben	120-47-8	S. cerevisiae, hERα, YES assay	EC50	58		estrogen alpha	0,00000758		Schultis, T., Metzger, J.W., 2004. Determination of estrogenic activity by LYES-assay (yeast estrogen screen-assay assisted by enzymatic digestion with. Chemosphere 57, 1649-1655.
Ethyl paraben	120-47-8	S. cerevisiae, hERα, Lysis	EC50	5.8		estrogen alpha	0,00000826		Schultis, T., Metzger, J.W., 2004. Determination of estrogenic activity by LYES-assay (yeast estrogen screen-assay assisted by enzymatic digestion with. Chemosphere 57, 1649-1655.
Ethyleneglycolmonophenyl ether	122-99-6	AR-EcoScreenTM cells		no effect up to 10 µM		antiandrogen negativ			Araki, N., Ohno, K., Nakai, M., Takeyoshi, M., Iida, M., 2005. Screening for androgen receptor activities in 253 industrial chemicals by in vitro reporter gene assays using. Toxicology in Vitro 19, 831-842.
Ethyl-paraben Ethyl-PHBA	120-47-8	Yeast two-hybrid assay, without S9	in relation to E2 (=1)			estrogen alpha	< 0,000013		Morohoshi, K., Yamamoto, H., Kamata, R., Shiraishi, F., Koda, T., Morita, M., 2005. Estrogenic activity of 37 components of commercial sunscreen lotions evaluated by in vitro assays. Toxicology in vitro : an international journal published in association with BIBRA 19, 457-469.
Ethyl-paraben Ethyl-PHBA	120-47-8	ER-ELISA withoutS9	RBA % rel. to DES			receptor binding ER alpha		< 0,022	Morohoshi, K., Yamamoto, H., Kamata, R., Shiraishi, F., Koda, T., Morita, M., 2005. Estrogenic activity of 37 components of commercial sunscreen lotions evaluated by in vitro assays. Toxicology in vitro : an international journal published in association with BIBRA 19, 457-469.
Ethyl-paraben Ethyl-PHBA	120-47-8	ER-ELISA with S9	RBA % rel. to DES			receptor binding ER alpha		< 0,022	Morohoshi, K., Yamamoto, H., Kamata, R., Shiraishi, F., Koda, T., Morita, M., 2005. Estrogenic activity of 37 components of commercial sunscreen lotions evaluated by in vitro assays. Toxicology in vitro : an international journal published in association with BIBRA 19, 457-469.
Ethyl-paraben, Ethyl-PHBA	120-47-8	Yeast two-hybrid assay, without S9	IC50	>5	Standard 4-OH Tamoxifen, <0.248	antiestrogen ER alpha	< 0,248		Morohoshi, K., Yamamoto, H., Kamata, R., Shiraishi, F., Koda, T., Morita, M., 2005. Estrogenic activity of 37 components of commercial sunscreen lotions evaluated by in vitro assays. Toxicology in vitro : an international journal published in association with BIBRA 19, 457-469.
[truncated: 562 more rows]
